# Supplementary material for: WTI, Brent or implied volatility index: Perspective of volatility spillover from oil market to Chinese stock market
Source: PLoS One. 2024 Apr 25;19(4):e0302131. doi: 10.1371/journal.pone.0302131 (PMC11045093; doi:10.1371/journal.pone.0302131)
Supplement: S1 File — (XLSX) [file pone.0302131.s002.xlsx]

## Sheet: eviews
td	csi	hea	inf	con	ene	cod	fin	uti	ind	tel	mat	csi300	OVX	WTI	BRT	VIX	VXF
2011-03-16	1.8397	0.0866101	4.56425	0.944855	4.01597	1.71649	1.019	0.663968	1.00431	2.90572	6.62717	1.88008	1833.55	0.606238	0.01825	864.36	1284.51
2011-03-17	2.74641	3.92669	7.84017	0.0560212	0.0143968	3.70823	2.65306	0.154568	3.50135	11.2437	5.29409	2.51391	1857.61	12.1785	8.18325	695.377	1009.33
2011-03-18	0.294998	0.019763	0.124105	0.00548391	0.355235	0.365177	0.45261	0.0218553	0.993093	0.0113555	0.120127	0.335965	1755.61	0.163927	0.00191845	597.314	859.076
2011-03-21	0.16948	3.92061	0.986729	1.42083	0.029816	0.165248	0.0839528	0.851747	0.153078	0.646526	0.340472	0.0712985	1528.81	1.6337	0.475836	424.772	673.403
2011-03-22	0.128183	0.68509	0.00645107	0.247475	0.0189826	0.00475347	1.07928	0.0141099	0.00149671	0.377399	0.816113	0.243077	1436.41	4.40081	0.379358	408.444	601.23
2011-03-23	1.71867	1.4779	1.18685	0.307763	2.61818	1.76256	1.96749	2.29529	2.37188	2.66507	1.24276	1.67356	1322.05	0.420454	0.000299119	367.489	577.441
2011-03-24	0.0530938	0.0908083	0.165056	0.0852317	0.281081	0.00091369	0.12946	0.011076	0.163858	0.00418119	0.00992098	0.173341	1294.56	0.0261509	0.0431552	324	525.326
2011-03-25	1.40515	0.279362	0.0731562	0.00190898	2.22841	1.09064	2.86646	0.697283	0.509116	0.0711164	4.27328	1.73604	1204.09	0.0204218	0.00120083	320.768	528.54
2011-03-28	0.0234669	2.717	1.72286	2.08824	0.430748	0.5005	0.0798516	0.384163	0.152925	1.22544	0.52338	0.0141241	1175.8	1.67811	0.186756	377.914	553.19
2011-03-29	1.4146	5.18161	1.20485	1.85405	1.30928	4.55767	0.245401	0.958106	3.8316	4.29257	3.61954	0.990829	1121.58	0.592405	0.102153	329.786	566.44
2011-03-30	0.0830998	0.108831	1.37489	0.100827	0.335593	0.238133	0.20463	1.37651	0.453295	0.0345148	1.05557	0.00339943	1093.62	0.269239	0.0396785	313.644	530.381
2011-03-31	1.1713	0.426374	1.62352	0.093449	0.822	2.14152	1.42987	0.695037	1.48301	0.0641828	1.96077	1.02456	1198.54	5.18198	1.87416	314.708	530.842
2011-04-01	2.12877	0.193204	0.356553	0.0257455	8.12069	0.706803	6.81204	0.904201	1.47938	1.19185	0.911779	2.31716	1149.89	1.61949	2.05877	302.76	503.554
2011-04-06	0.669323	1.13644	0.503064	1.03173	1.63034	0.139091	6.84239	0.513931	0.016799	2.42598	1.35203	1.35636	1049.76	0.59101	13.1452	285.61	526.244
2011-04-07	0.213629	0.139571	6.32e-05	0.146448	0.0207674	0.67935	0.0218537	0.0336924	0.832205	0.0462408	1.47511	0.16196	1073.87	1.74216	0.00800374	292.752	538.24
2011-04-08	0.888349	4.56411	2.41322	1.03196	0.786545	1.97747	0.0518933	1.19261	0.622673	3.15458	1.80702	0.751223	1260.25	4.86821	7.4469	319.337	555.074
2011-04-11	0.426833	0.194899	0.79553	0.000991151	0.20333	2.03536	1.17713	0.0271038	0.683003	2.36904	0.000994465	0.355374	1146.5	6.24107	0.0160281	275.228	453.264
2011-04-12	0.0118872	0.000711841	0.226775	0.280756	1.39946	0.0115939	0.0734982	4.63059	0.0645545	0.0153897	0.517543	0.0399496	1188.87	12.1429	17.1495	292.068	505.35
2011-04-13	1.57483	5.33615	0.970023	1.16484	1.3167	1.22116	4.7162	0.0719909	1.27081	3.68767	0.00102443	1.82603	1074.53	0.640911	1.26074	286.286	471.324
2011-04-14	0.227961	0.000289342	0.437897	0.00522219	1.13712	0.195216	0.139973	0.335293	0.585733	0.102487	0.0600105	0.301705	1048.46	1.11188	0.0010624	264.713	473.498
2011-04-15	0.0314099	0.178606	0.60141	0.439288	0.340217	0.0774162	1.53542	0.190776	0.0473926	0.262079	0.0454159	0.0257336	997.296	1.76311	2.33511	234.702	403.608
2011-04-18	0.00910021	0.0516266	0.0504587	0.236824	0.0619292	0.0666004	0.0144092	0.0834322	0.0254385	0.242314	0.205908	0.000216264	943.718	5.2373	5.69897	287.642	491.509
2011-04-19	2.98409	0.987359	2.15933	0.178916	6.36543	0.395941	5.70061	3.68785	3.11395	5.75144	2.76452	3.65617	900	0.201467	0.0782822	250.589	439.741
2011-04-20	0.0352933	5.20057	1.33088	0.31242	0.0351202	0.303157	0.539775	0.614653	0.172398	3.08953	0.0182799	2.68e-06	921.73	11.2749	5.61558	227.105	432.224
2011-04-21	0.440295	0.0930771	0.442286	0.089212	3.35871	0.208705	0.21674	0.0475727	0.513272	0.290622	1.70583	0.42709	909.023	0.625368	0.250203	215.796	423.536
2011-04-26	9.47534	10.1514	33.1284	2.66963	21.4799	5.79589	2.46234	2.73109	12.8438	21.1897	22.3716	6.96542	941.262	0	0.537747	243.984	492.84
2011-04-27	0.633095	1.25885	2.61239	0.326843	0.123598	0.865038	0.384213	0.0356291	0.930747	0.0354363	1.03111	0.443984	923.552	0.27743	0.0977425	235.623	501.76
2011-04-28	3.85541	11.3155	7.02012	6.51467	1.01712	5.98946	0.0214624	6.54563	7.58346	5.58706	10.5404	2.24466	912.644	0.0038823	1.72132	213.744	490.18
2011-05-03	4.15797	6.78196	11.0693	11.4235	4.44164	4.5064	0.0155679	27.8953	6.27177	5.11176	11.6842	2.39929	1012.51	2.5491	4.24002	278.89	622.503
2011-05-04	6.14882	1.87342	3.95725	1.89029	22.3785	5.48025	6.33607	3.91486	4.02504	6.67335	9.27003	6.70867	1014.42	2.72272	4.01462	291.726	651.781
2011-05-05	4.19e-08	1.29867	0.235547	0.995818	0.365495	0.3053	0.0200266	0.0266403	0.406178	0.000988679	0.15888	0.00866303	1807.1	72.8459	67.9834	331.24	560.269
2011-05-06	0.000214416	1.69911	1.44773	0.14244	2.8781	0.77515	0.451866	2.05714	0.0577311	0.50085	0.0214428	0.0228409	1717.27	9.42472	2.43415	338.56	572.166
2011-05-09	0.172793	0.0162074	0.62814	0.0233324	0.319565	0.371851	0.0559164	0.352845	1.25643	0.43602	0.427161	0.0715919	1771.57	12.2466	0.179009	294.466	528.08
2011-05-10	0.495316	0.151715	0.0390297	0.0165356	1.22591	0.230372	0.886411	1.67266	0.0484849	0.938201	2.26793	0.55778	1636.2	9.08611	15.9309	253.128	529
2011-05-11	0.0168974	0.129198	0.145812	0.195352	0.122055	0.101077	0.0901603	0.483494	0.00443533	0.911406	0.0362123	0.0667475	1834.41	29.9932	3.42368	287.303	531.303
2011-05-12	1.90049	0.815954	4.00768	0.00939858	3.43623	1.01188	0.784448	0.0722502	3.42908	5.64626	5.62989	1.93818	1792.68	0.438089	5.96246	256.961	482.681
2011-05-13	0.697599	0.00348924	1.48397	0.0176962	4.3009	0.21009	1.48829	0.00289897	0.63891	1.91744	0.414652	0.723262	1578.47	0.473034	0.0345521	291.385	538.24
2011-05-16	0.432843	0.130147	0.0137554	0.0013597	0.827185	0.0250621	0.737256	0.15019	0.277333	0.319705	1.8138	0.787141	1641.06	5.50189	0.31852	332.698	550.372
2011-05-17	0.0475161	0.189662	0.264296	0.0832985	4.42016	5.72e-05	0.328954	1.90215	0.212815	0.596476	0.147987	0.250766	1495.37	0.278416	15.0698	308.002	529.92
2011-05-18	0.522897	0.552058	0.612455	1.44615	0.40764	0.339236	0.918788	0.15427	0.169218	0.0193992	0.419012	0.557396	1489.96	10.1458	8.05949	263.413	481.364
2011-05-19	0.339005	0.016418	0.949989	0.00180807	0.80326	0.435009	0.402581	1.75184	0.456474	0.0187783	0.287259	0.358468	1390.54	2.40039	0.341927	240.87	473.498
2011-05-20	0.00484346	0.0235878	0.112223	0.0422701	0.0358018	0.0138688	0.0359077	0.462005	0.286679	0.0467718	0.0419799	0.000940164	1382.35	1.38496	3.01934	303.805	451.138
2011-05-23	11.4318	11.0554	12.3959	9.65897	9.29865	14.4799	9.38811	14.5895	12.0968	10.4587	13.8052	10.3049	1500.01	4.53882	1.02383	333.793	553.661
2011-05-24	0.00130909	0.296964	0.153604	0.609232	0.131654	0.122697	0.00129889	0.00328364	0.0879103	9.25e-06	1.70623	0.0114963	1338.1	4.45327	4.60939	317.552	525.326
2011-05-25	1.39432	2.70915	2.80456	0.0111048	0.0283651	2.2773	1.97902	3.70808	1.21674	2.51921	1.20076	1.42258	1262.38	2.72508	2.95214	291.385	475.676
2011-05-26	0.312652	3.95198	1.6541	0.232633	0.628111	1.39703	0.0164125	0.493477	0.751031	0.442372	0.449621	0.160659	1156.68	0.356571	0.264294	258.888	439.322
2011-05-27	1.47503	1.80279	5.22781	6.24851	0.00754992	2.74081	0.000721107	6.10783	2.32597	2.51253	5.27762	0.257419	1120.24	0.158791	0.0333721	255.36	437.646
2011-05-31	1.08183	0.876632	0.195185	2.26659	1.06203	0.953696	0.582255	1.64359	1.50677	0.0252772	1.92922	1.64471	1122.92	4.35085	4.03379	238.702	474.804
2011-06-01	0.112121	0.22452	1.94252	2.45785	0.0599906	0.72051	0.399552	0.0215089	0.214465	0.394146	0.542474	0.00759514	1208.95	5.59153	0.779469	334.89	556.016
2011-06-02	2.42901	1.05602	1.57576	1.67907	0.123605	2.44704	8.23364	2.77456	1.98404	0.609557	0.221846	2.64554	1106.23	0.0120145	2.57792	327.248	568.346
2011-06-03	1.45789	3.59517	3.74931	2.87517	0.285222	1.602	0.550086	1.54989	2.33181	1.55488	1.49325	1.06386	1047.82	0.016784	0.474426	322.202	561.216
2011-06-07	0.461436	0.893056	0.343677	0.00100407	0.0792391	0.666334	0.113761	0.257065	0.52251	1.73448	2.18673	0.357649	1130.3	1.21659	0.824814	326.525	577.922
2011-06-08	0.0392036	0.0255251	0.0766384	0.345319	0.0732053	0.264693	0.000233107	0.10327	0.19913	0.0501405	0.0475007	0.0213216	1077.81	2.52947	3.81253	353.064	622.004
2011-06-09	4.09271	4.68905	6.02754	6.23303	2.31003	3.59069	3.24412	3.79046	4.05145	4.82855	5.5309	3.62782	1034.27	1.35532	1.62637	315.773	588.062
2011-06-10	0.104319	0.304627	0.0495278	0.620474	0.0848633	0.0315179	0.186909	0.31869	0.388467	0.210386	0.00167866	0.115359	1120.24	6.93634	1.07982	355.7	669.257
2011-06-13	0.0844876	0.391921	0.0478247	2.0074	0.658358	0.378517	0.117647	0.586065	0.0263914	0.000791977	0.243375	0.153557	1203.4	4.56885	2.2151	384.552	667.706
2011-06-14	2.22841	0.444779	1.42317	0.833559	4.23101	2.86778	2.08859	1.21202	1.78687	2.17261	4.01077	2.11407	1060.8	4.87506	0.0135163	333.428	623.501
2011-06-15	0.986498	1.53876	0.90853	0.217943	0.143378	1.1453	1.68613	1.17552	1.1593	0.57991	0.686336	1.0446	1278.06	21.8691	23.3731	454.542	704.372
2011-06-16	2.94982	5.68869	2.13298	3.05904	4.33657	2.58817	1.66543	4.15142	3.58254	6.30496	3.57999	2.39897	1266.65	0.0159927	0.000304148	516.653	808.834
2011-06-17	1.06849	1.7873	3.69548	0.401218	0.243188	1.19034	0.214359	1.64914	0.917876	1.63146	4.57159	0.76584	1318.42	4.21724	0.69184	477.423	817.96
2011-06-20	0.634272	2.30738	4.26669	1.70169	0.0425481	1.67129	0.0103622	0.670698	1.26993	9.3546	0.887007	0.358333	1289.53	0.0508518	1.83414	399.6	723.072
2011-06-21	1.52375	0.750126	1.0271	0.852137	6.89224	3.67405	0.927281	0.984913	1.00023	0.440686	1.8658	1.39665	1275.92	0.252871	0.0287197	355.7	614.544
2011-06-22	0.0133143	2.93e-05	0.0299042	0.219122	0.242205	0.0315208	0.0108373	0.0549265	0.0369392	0.113316	0.076326	0.000284923	1175.8	1.78424	1.93712	342.99	615.536
2011-06-23	2.97317	4.59053	3.41996	2.14885	3.655	2.83604	1.98383	0.412855	3.54235	5.29147	4.48769	2.79634	1188.87	21.0666	23.0087	372.104	607.13
2011-06-24	5.50829	5.89232	9.49181	2.39268	0.458171	6.54311	7.59845	3.27878	7.39403	4.76226	4.66386	5.44725	1230.61	0.0437909	10.6731	445.21	656.897
2011-06-27	0.311515	0.654068	2.16643	0.557975	0.951496	0.133283	0.0289168	0.0327684	1.22931	0.890339	0.493498	0.0885232	1201.32	0.0699098	0.0441691	422.714	681.21
2011-06-28	0.0266981	0.213692	0.0379242	0.359024	0.000802694	0.0193356	0.0440787	0.00254218	0.0219763	0.372799	0.482309	0.0297623	1081.09	6.01118	8.00047	367.489	632.523
2011-06-29	1.89985	0.503475	2.14162	1.10625	1.31431	1.01101	2.86863	1.2543	1.81265	0.452018	2.83203	1.89314	1042.64	4.3152	12.8115	298.253	561.216
2011-06-30	2.14104	1.16801	3.69788	0.655036	3.46443	1.60138	2.09527	0.808582	2.01631	1.21284	3.46535	2.1121	983.45	0.224024	0.0388613	272.91	508.502
2011-07-01	0.0786891	0.199861	0.0656423	0.477878	4.23897	0.287928	0.00248333	0.0182997	0.00526934	0.0016498	0.0666646	0.0344586	934.525	0.265732	2.91165	251.857	489.294
2011-07-05	6.49357	6.28405	9.69701	4.21171	2.58005	7.56202	4.6386	6.74496	7.32173	5.51478	12.4598	5.55827	948.024	4.84484	9.24272	257.924	506.25
2011-07-06	0.0212008	0.0928961	0.728546	0.789147	0.209267	0.00650408	0.698067	0.00852848	0.0108967	0.0969872	0.0250472	0.0794326	963.482	0.0667075	0.0899261	266.996	529.92
2011-07-07	0.080186	0.431313	0.194611	0.637087	0.203992	0.0761789	0.097721	0.166829	0.1834	0.00229106	0.746304	0.149899	958.522	4.31884	11.118	254.403	519.84
2011-07-08	0.0231036	0.0063707	0.0185391	0.015497	0.108856	0.0974218	0.534792	0.000185377	9.53e-07	0.0181905	0.0284528	0.0583749	952.34	6.58209	0	254.403	588.062
2011-07-11	0.108767	1.06348	1.01764	2.08183	0.385355	0.760953	0.284894	0.190125	0.619265	0.220581	0.144634	0.0167204	1154.64	1.1815	0.00181463	338.192	721.997
2011-07-12	2.96572	0.886247	1.52231	0.651582	6.8652	1.53382	4.59719	2.87709	3.10189	2.8223	2.77566	3.33066	1108.89	5.46119	7.26e-05	394.817	721.997
2011-07-13	2.88764	2.55016	4.55322	2.05953	2.80565	3.3456	2.46617	2.21418	1.83048	2.104	5.70371	2.56393	1128.96	0.415597	0.870343	396.408	675.48
2011-07-14	0.199622	0.468839	0.311944	0.042673	1.46679	0.252161	3.67e-05	0.113965	0.116271	0.0253668	1.6521	0.0932108	1126.94	5.5861	0.838839	432.64	681.732
2011-07-15	0.222391	10.3522	0.164339	0.60403	0.0436651	0.0170095	0.00197446	0.00252934	0.0432391	2.64315	0.560028	0.177216	1016.33	2.38441	0.333672	381.421	641.102
2011-07-18	0.0231252	0.0162286	0.00356562	0.571466	0.174888	0.0803036	0.11345	0.154936	0.00799106	0.0356558	0.456365	0.0404815	1079.12	1.81149	0.738186	438.902	671.846
2011-07-19	0.865259	1.52566	1.87635	0.656522	0.053524	2.32882	0.736811	0.923608	1.18152	1.12223	0.700686	0.781049	989.732	2.56859	0.923077	369.024	577.441
2011-07-20	0.00304807	0.009962	0.0440834	0.814361	0.394659	0.0136197	0.00366678	0.104121	0.0673328	0.244174	0.119332	0.0132299	972.192	0.401891	0.0825319	364.428	564.538
2011-07-21	1.27889	0.202378	2.18302	0.0575288	2.67228	0.705113	1.27705	1.30433	1.26218	3.06807	3.46145	1.11188	965.966	0.744153	0.0520157	308.354	560.742
2011-07-22	0.0922462	0.763549	0.204589	0.420372	0.268691	0.148476	0.0155527	0.00169039	0.00356896	0.941851	0.137189	0.083376	938.197	0.329864	0.38918	306.95	519.84
2011-07-25	12.1233	11.1924	16.7129	6.25511	9.16757	13.887	11.0393	13.5105	16.3515	18.0138	12.1924	10.9133	975.313	0.318359	0.368365	374.423	590.004
2011-07-26	0.120235	0.312945	0.292731	0.0629944	0.0864316	0.344454	0.0515427	0.000147213	0.164985	0.0156128	0.422716	0.101612	971.569	0.415482	0.0120953	409.253	583.222
2011-07-27	0.969993	2.40525	1.99107	1.81202	1.67652	1.3552	0.00450522	0.682028	1.11772	3.09385	3.50546	0.555959	1045.88	5.0339	0.0161414	528.08	692.216
2011-07-28	0.402679	0.0600485	0.343725	0.0581407	0.83977	0.739541	1.73641	0.212667	0.587743	0.128695	0.320554	0.405786	1097.6	0.00674071	0.0207292	563.588	684.869
2011-07-29	0.270185	1.88508	1.21954	0.593119	2.64128	1.17992	2.59358	0.21784	1.63308	0.202335	2.76816	0.0898667	1131.65	3.47373	3.6302	637.562	734.41
2011-08-01	0.0536407	0.00682308	0.0136155	0.494614	1.47666	0.203145	0.00120682	0.0487781	0.0501674	1.07816	0.426235	0.0359684	1175.8	0.539189	0.143505	559.796	697.488
2011-08-02	0.520504	0.847072	2.17808	0.400555	0.520446	0.432413	0.532258	0.346312	0.727128	0.781085	0.973355	0.517203	1243.97	1.61664	0.0907323	614.544	757.901
2011-08-03	0.00202512	0.0231407	0.0990067	1.18705	0.0435891	0.0183842	0.00291419	0.0347493	0.100939	0.591235	0.237833	0.00262047	1157.36	4.23416	3.93921	546.624	739.84
2011-08-04	0.0750979	0.000906825	0.158631	0.644584	0.0350921	0.15391	0.00137073	0.0177684	0.367213	1.06e-06	0.0387762	0.0338191	1843.84	32.8835	9.88271	1002.36	1198.54
2011-08-05	4.4034	0.961377	3.13635	1.15131	6.30527	3.01295	5.84532	8.46074	4.73158	4.47512	5.27634	4.61133	1795.22	0.0260026	9.24007	1024	1590.41
2011-08-08	16.2854	9.53438	24.6553	7.74983	25.812	14.51	10.3234	26.6432	25.8277	20.3893	19.3532	13.2367	3155.07	44.7106	13.52	2304	2512.01
2011-08-09	0.000895591	0.052906	0.0413158	0.259262	0.244375	0.0409367	0.419728	0.508937	0.119682	1.76868	0.0165469	0.023574	3821.71	5.89841	0.30421	1229.2	2059.34
2011-08-10	1.10794	0.848642	3.36626	3.74927	0.817423	1.44751	0.498845	1.07213	1.16574	0.040308	1.10701	0.850828	3534.3	21.1164	0.0409815	1848.14	3073.59
2011-08-11	2.43251	10.1568	1.30965	9.33609	1.40506	2.8928	3.34123	1.7104	1.06759	0.029428	0.903206	2.26288	2525.06	8.31722	14.1466	1521	2122.44
2011-08-12	0.27117	1.04317	3.13003	0.611043	0.0897781	0.189784	0.0412906	1.19897	1.60801	1.34285	0.0754744	0.0864327	2406.88	0.115489	0.105034	1322.05	1870.56
2011-08-15	2.14111	0.696909	2.0525	0.0332645	0.914585	1.35929	5.01914	2.49304	2.42109	1.67586	2.08094	2.15465	1994.52	9.66476	0.440117	1015.7	1373.44
2011-08-16	0.542885	2.40465	1.15606	0.933512	0.00932202	0.773058	0.478234	0.0550871	1.26956	0.475283	0.104909	0.487498	1931.6	1.98676	0.535825	1079.12	1324.23
2011-08-17	0.16832	0.443271	0.524141	0.0128565	0.960017	0.363104	3.85e-06	0.12357	0.143152	0.302383	0.529077	0.160023	1820.73	1.13969	2.31033	997.296	1124.93
2011-08-18	3.19828	2.56593	2.26743	1.69944	5.55823	3.06512	3.22497	2.95797	3.43524	2.68819	3.64128	3.27509	3297.06	37.4666	7.50704	1820.73	1787.6
2011-08-19	0.88238	0.00471873	1.2003	0.00111648	4.04717	0.625277	0.659986	1.3669	1.0648	1.13128	1.84402	0.888484	3056.98	0.00368604	0.860741	1853.3	2116
2011-08-22	0.948476	1.84039	2.12077	4.56531	0.079331	1.29203	0.373298	0.00740616	0.846257	0.763707	1.10926	1.14453	2745.76	6.28444	0.244985	1801.15	1973.14
2011-08-23	2.44061	1.33874	4.08759	0.784788	1.74826	1.84461	3.90347	2.00937	2.62349	3.40943	2.06945	2.3833	2272.43	1.20036	1.9238	1315.51	1498.46
2011-08-24	0.107568	0.0837733	0.712756	0.14356	0.1265	0.0454566	0.555042	0.165901	0.0363114	0.354388	0.658263	0.152281	2293.45	0.178662	1.97061	1288.81	1606.41
2011-08-25	8.75672	2.89725	2.27956	1.80991	14.0433	6.21657	18.1433	6.30323	7.16619	9.00323	7.05121	10.7865	2644.02	0.0353743	0	1580.86	2117.84
2011-08-26	3.98e-05	0.0160454	0.178784	0.0548571	0.154654	0.0612909	0.0897632	0.154918	0.000494652	0.287656	0.138662	0.00815421	2315.53	0.0665817	0.11491	1266.65	1757.29
2011-08-30	3.94656	1.63466	2.88726	0.00770896	2.30777	3.54426	7.47071	2.82437	4.59906	2.4224	5.44914	4.29046	2001.67	16.4166	8.3895	1081.75	1435.65
2011-08-31	1.2e-05	0.035744	0.675	0.0217014	0.135175	0.00734958	0.109852	0.170905	0.0550708	0.503609	0.00760169	0.0313497	1965.15	0.0102594	0.58831	999.824	1219.41
2011-09-01	0.280359	0.716602	0.421028	2.23984	0.656525	0.165008	0.0127378	0.594411	0.5378	0.0646843	0.635243	0.185694	1829.27	0.0182328	0.00184342	1012.51	1302.49
2011-09-02	1.21794	1.36021	0.420496	1.09295	2.23899	0.845273	1.24558	0.864782	1.39261	1.9968	1.31209	1.1844	2054.81	7.99947	0.192715	1150.57	1444
2011-09-06	9.062	10.7381	11.9642	9.29627	14.8286	12.7981	3.96237	5.68694	9.64822	18.0994	13.0575	8.49689	2247.71	0.284644	5.26675	1369	1769.88
2011-09-07	4.50161	3.40708	4.6592	4.9699	6.08549	3.99083	4.07779	3.70109	3.90796	5.40496	5.89306	4.11199	2016.01	14.6064	13.3133	1114.22	1472.26
2011-09-08	0.802789	0.00539252	0.597079	0.74431	0.41825	1.24139	0.689966	0.180215	1.21484	0.62468	1.30156	0.689744	2088.49	0.10571	0.173184	1177.86	1623.28
2011-09-09	0.0885761	0.728734	0.534115	0.595001	0.000846225	0.457048	0.0436289	0.00408268	0.10786	0.123558	0.281547	0.0331035	2445.3	4.21689	6.14969	1483.79	2031.3
2011-09-13	1.5994	2.90205	3.43588	1.83421	1.0183	1.89165	0.5175	0.373454	2.4695	0.206661	3.03399	1.26857	2037.62	11.2073	0.792342	1362.35	1978.47
2011-09-14	0.418001	0.413475	1.04505	0.00704107	0.777242	0.427665	0.133964	0.624494	0.967452	1.98869	0.733407	0.22123	1911.44	2.10704	0.74435	1197.16	1844.7
2011-09-15	0.00781857	0.00422389	0.00050961	0.0759317	0.159276	0.0264417	0.172702	0.03189	0.000790107	0.675309	0.0220706	0.0220669	1768.2	0.302067	9.87206	1022.08	1568.95
2011-09-16	0.0166134	2.58e-05	0.0124383	0.0988128	0.155917	0.0220708	0.0889932	0.398723	0.00741346	0.0419138	0.0289835	0.0326544	1738.89	2.63689	0.14924	959.76	1373.44
2011-09-19	4.05053	2.29092	5.97658	1.1784	5.71518	3.11307	5.63574	3.98864	3.89322	1.71952	4.77994	4.08711	2109.56	6.77527	8.65252	1071.25	1776.62
2011-09-20	0.173967	0.074758	0.193486	0.0595428	0.323496	0.0368099	0.421377	0.211717	0.182625	0.109755	0.288203	0.155173	2097.64	1.99808	1.74234	1079.78	1662.19
2011-09-21	8.76347	5.8817	8.05924	4.97034	18.6629	8.6908	6.09403	6.89824	11.3136	7.73223	11.4884	8.83793	2242.02	1.77392	0.0129302	1392.78	2055.72
2011-09-22	9.45304	8.10661	6.45949	6.02982	10.4902	7.52156	11.7544	6.50407	9.97501	6.67897	10.1576	9.78145	3092.47	43.592	20.4339	1709.82	3200.16
2011-09-23	0.439473	1.11718	0.0170675	2.32101	0.456571	0.570176	0.344906	0.329951	0.228684	0.109775	1.24741	0.366507	2984.44	0.788948	0.00134201	1701.56	2986.62
2011-09-26	4.24901	3.43588	2.21424	4.10304	1.48604	1.56232	10.6439	1.19005	2.07106	4.87	4.00429	4.91983	2949.58	0.239	1.36923	1522.56	2831.3
2011-09-27	0.749314	0.00156096	0.0263428	0.200973	2.99882	1.88679	1.07097	0.707664	0.483904	0.651419	0.437393	1.05533	2513.02	26.3229	2.27554	1422.04	2519.04
2011-09-28	1.4694	1.13982	2.63756	1.54957	0.245841	1.31964	1.70687	2.51118	1.45088	1.60231	1.91049	1.08138	2863.32	15.405	0.875215	1687.57	3036.01
2011-09-29	2.21005	4.37432	9.9822	1.7984	0.0094623	4.04842	0.0535858	2.69922	2.92705	6.09398	9.66358	0.742939	2562.38	1.30519	1.78443	1508.55	2865.46
2011-09-30	0.084729	0.000367546	0.0356309	0.281025	0.0869237	0.130132	0.0920774	0.119636	0.498764	0.664897	0.0577138	0.0699049	3100.26	13.3746	2.44105	1845.56	3630.06
2011-10-10	0.746362	0.077369	0.540084	0.74791	0.36889	1.5712	1.39307	0.0289868	0.776857	0.238543	0.393552	0.892296	2228.78	57.3588	14.3496	1090.32	2144.62
2011-10-11	0.0607316	0.268091	0.561086	0.9619	17.6926	0.605345	1.39187	0.286349	0.00540529	1.47407	0.00468585	0.0396707	2215.58	0.219693	0.0609608	1079.78	2127.05
2011-10-12	12.4689	8.27737	10.6082	7.80252	6.66637	12.9443	18.7056	6.46752	12.4722	9.11819	11.1934	12.7482	2259.1	0.0789412	8.44225	977.188	1701.56
2011-10-13	0.690056	1.01641	2.89727	1.1114	0.22574	0.976297	0.0334038	0.484691	1.17003	0.75202	2.07028	0.452108	2281.02	2.50714	7.91e-05	942.49	1631.35
2011-10-14	0.125175	0.518383	0.00543366	0.367489	8.53e-06	0.276527	0.000552676	0.0168314	0.39869	1.61114	0.215166	0.110069	2056.62	11.0664	2.74907	797.498	1628.12
2011-10-17	0.197571	0.00521947	0.309563	2.23364	0.0395169	0.559144	0.299119	0.0688605	0.0221671	0.804706	0.00326625	0.245033	2514.02	0.235269	1.53993	1114.89	1906.2
2011-10-18	8.38705	6.39806	7.10067	1.63358	10.2971	6.91206	7.9384	6.10107	8.60578	5.53102	17.725	8.08007	2284.84	5.03412	0.557516	996.034	1765.68
2011-10-19	0.171386	0.161665	0.37084	0.0235	0.128345	1.12702	0.00141227	0.00093261	0.317213	0.743082	0.432884	0.124435	2501	6.53695	0.0817495	1186.11	2009.73
2011-10-20	6.70983	5.92927	7.8439	8.23448	9.83095	9.30798	2.72245	2.88424	9.05178	11.5626	10.6186	6.00881	2452.23	0.00215881	6.25292	1209.65	2109.56
2011-10-21	0.717566	0.516279	9.75024	0.112526	2.27395	1.38388	0.325485	0.326719	1.83123	1.68018	4.76821	0.253352	2306.88	1.67152	5.55694	980.942	1907.94
2011-10-24	6.08525	3.43653	1.39981	4.43133	6.71843	5.68777	10.2093	1.98278	4.94723	6.33622	4.43424	7.32292	2079.36	19.4372	0.00393184	856.148	1777.47
2011-10-25	4.44538	4.22106	13.1932	2.9875	8.56545	6.54144	1.40179	3.85476	4.59388	6.62349	9.53004	3.51387	2329.99	4.08327	0.154641	1038.13	2075.71
2011-10-26	1.02758	1.98055	0.243734	0.904618	0.266567	3.68462	0.477601	0.535693	1.3003	2.98975	1.27591	0.988047	2264.81	9.21425	2.27971	891.62	2040.33
2011-10-27	0.0376016	0.00187252	0.472016	0.0392776	0.00293941	0.0456694	0.436684	1.95133	0.0830149	0.714863	0.0504947	0.0481676	1920.19	16.6788	3.28582	648.212	1598.4
2011-10-28	4.05025	1.94392	4.27141	2.54053	10.9764	3.98329	2.88486	2.88522	4.7754	3.23644	5.3888	3.68958	1728.9	0.467133	4.8125	601.721	1473.79
2011-10-31	0.0610417	0.00837432	0.824645	0.0403232	0.23205	0.00451958	0.488614	0.357347	0.00440495	0.699092	0.292269	0.257427	1871.43	0.0194331	2.09279	897.602	1836.12
2011-11-01	0.00416281	0.452291	0.138992	0.295102	0.19736	0.00539791	0.0135341	0.132941	0.0026922	0.381244	0.235046	0.00682127	2174.36	1.16397	1.83775	1208.95	2301.12
2011-11-02	2.85485	5.93315	14.3667	2.32125	0.593959	3.55442	3.51845	2.91556	2.76453	14.3234	0.547331	2.71979	2075.71	0.120068	12.5025	1071.91	1990.94
2011-11-03	0.0431023	0.91657	0.957012	0.0846133	0.0307306	0.116925	0.492648	0.522848	0.320074	0.0607668	1.30339	0.00485244	1922.82	2.7964	0.00293293	930.25	1847.28
2011-11-04	0.53861	0.0573057	0.0333336	0.305143	0.626968	0.344915	0.377337	0.463916	0.811006	1.75764	1.44644	0.498522	1802	0.0407126	1.71493	909.626	1874.02
2011-11-07	0.713484	0.0616588	0.568354	0.165748	0.00884247	0.804924	2.36219	0.356736	0.90323	0.0534519	0.136215	0.999873	1874.89	1.76325	4.9705	891.023	1769.88
2011-11-08	0.35051	1.426	2.1076	0.512789	0.66333	1.39972	0.00575472	0.269323	0.92827	4.17454	0.820659	0.0976693	1879.22	1.77192	0.557502	755.15	1600.8
2011-11-09	1.16448	1.14818	5.16365	1.77476	0.539635	1.51723	0.880823	0.377011	1.68768	2.61031	0.858945	0.763833	2398.06	1.21238	0.0768268	1307.55	2241.08
2011-11-10	3.26071	0.0892809	2.13443	1.03375	3.90542	3.83426	5.29575	0.83135	2.99398	0.283549	4.33416	3.64925	2288.67	4.4453	2.97046	1076.5	2023.2
2011-11-11	0.0196797	0.0422232	0.0523321	0.0921496	0.000456376	0.00084874	0.00022787	0.0253883	0.151421	0.103849	0.032748	0.0289076	2171.56	1.5126	0.950158	902.402	1831.84
2011-11-14	4.47756	3.52057	4.80797	3.07475	8.49918	5.17778	3.45083	5.08865	4.43469	5.02849	5.23837	4.10989	2153.89	0.7437	2.68568	969.077	1830.13
2011-11-15	0.00332316	0.127675	1.30174	0.0811998	0.0292096	0.000498352	0.478167	3.60772	0.382409	0.672817	0.0492316	0.0402936	1853.3	1.55133	0.356365	974.688	1769.04
2011-11-16	7.25266	5.3646	2.942	3.79095	11.1393	6.53977	8.36704	6.53785	7.92851	4.98434	8.41131	7.58593	1874.02	10.1699	7.99e-05	1122.92	2240.13
2011-11-17	0.078735	0.00113545	0.374337	0.00839881	0.00570955	0.0724154	0.155452	0.0214765	0.152241	0.00089594	0.222972	0.092283	1843.84	14.0179	5.78698	1190.94	2400.02
2011-11-18	5.34689	4.33379	15.6647	2.7289	8.58502	6.23053	2.42093	9.03632	5.74387	7.20907	10.1388	4.44269	1843.84	1.3702	1.73598	1024	2152.96
2011-11-21	0.0127066	0.0309102	0.00977594	0.117128	0.302045	0.0152729	0.0180081	0.0387064	0.0404361	0.452179	0.055906	0.0149789	2008.83	0.935255	2.9628	1083.07	2360.02
2011-11-22	0.00398618	0.238174	0.087042	2.31594	0.243645	0.403367	0.0136473	0.69341	0.0860001	0.0534147	0.269475	6.6e-05	1843.84	1.12188	2.80527	1022.08	2022.3
2011-11-23	0.681892	0.0841994	0.165088	0.419642	2.31253	0.615164	1.86584	0.0233682	0.477127	0.168023	1.1703	0.961617	2042.14	2.72317	0.767471	1154.64	2470.09
2011-11-25	0.373003	0.379574	0.472281	0.582461	0.818496	0.731069	0.238109	1.8251	1.3205	0.880862	0.947263	0.296747	4777.57	0.603611	0.496357	1188.18	2545.2
2011-11-28	0.0150054	1.20063	0.156086	0.640305	0.195203	1.85e-05	0.00239987	0.10475	0.0571486	4.24028	0.0238237	0.0169492	1982.03	1.77564	9.38475	1032.34	2078.45
2011-11-29	2.0653	1.95656	3.85499	0.174821	3.53182	2.24625	1.90176	1.6028	2.58375	1.63731	3.03303	1.85083	1823.29	2.5472	2.87366	938.81	1766.52
2011-11-30	12.8373	5.42308	22.3032	4.79495	15.2796	14.8099	9.88413	6.93543	16.8621	16.4687	21.4384	11.5192	1681	0.324415	0.000727377	772.84	1412.26
2011-12-01	5.38233	4.01594	1.95869	0.834613	5.70498	3.43338	11.8044	0.350309	3.80523	2.5384	6.83783	5.91799	1671.99	0.0254573	4.71897	751.308	1414.51
2011-12-02	1.67355	1.5695	3.9127	1.25896	2.82751	3.72754	0.121775	10.4546	2.27037	5.58629	3.46217	1.04704	1584.04	0.586029	0.48429	757.35	1477.63
2011-12-05	3.61401	8.66084	15.6726	7.53263	2.98099	7.31745	0.00641639	5.88403	5.62721	9.51515	7.55247	2.00165	1547.64	0.000883053	0.28829	775.066	1463.83
2011-12-06	0.0232532	0.0140133	0.0860958	0.908844	0.0636052	0.000388674	0.0093985	0.0449052	0.0114428	0.572839	0.10406	0.0400997	1461.53	0.0940296	0.000329559	791.297	1518.66
2011-12-07	0.178552	0.0888437	0.108273	0.0655527	0.0829878	0.0578876	0.563585	0.00037295	0.13262	0.780063	0.00829065	0.222105	1469.96	0.629264	0.00668024	821.969	1493.82
2011-12-08	0.0119215	0.402934	0.214793	0.463898	0.0923538	0.000501689	0.00697012	0.0018142	0.00284232	0.298669	0.0463007	0.0163125	1621.67	4.46373	2.8419	935.748	1797.76
2011-12-09	0.79035	0.75257	1.69314	3.78277	0.551333	1.68229	0.215885	0.101117	0.476924	0.327984	1.75265	0.733984	1510.88	1.12775	0.0876779	695.904	1535.07
2011-12-12	1.22035	1.10073	2.04307	1.20312	1.92453	2.21194	0.825153	1.11354	1.23183	0.675596	1.1924	1.07054	1636.2	2.73384	0.00696184	658.949	1522.56
2011-12-13	6.7233	6.12792	11.7135	4.47664	7.1433	5.02612	4.51524	4.89322	7.94822	13.2299	14.0761	5.1818	1551.57	6.22479	1.73598	645.668	1328.6
2011-12-14	1.54751	0.940393	4.32352	1.32361	2.20235	2.24818	0.442419	0.15531	2.77485	1.68756	3.47499	1.02936	1920.19	29.7383	10.7878	678.082	1418.28
2011-12-15	6.19597	4.72525	2.24321	1.82177	17.9199	2.09691	2.78904	1.47115	9.42839	7.46974	21.6173	5.72672	2028.6	1.30947	1.30317	630.512	1273.78
2011-12-16	5.22355	3.81899	9.15716	2.39212	5.96713	8.83488	4.3034	2.55416	5.99911	5.73811	6.44871	4.35128	1741.39	0.0957996	0.248756	590.004	1171.69
2011-12-19	0.0154991	0.206292	0.737095	0.433992	0.429633	0.351083	0.000701212	0.526626	0.0762401	1.05918	0.666429	0.0574304	1703.21	0.109446	0.278206	621.006	1334.44
2011-12-20	0.094157	0.148311	1.30003	0.197228	0.00431216	0.250007	0.0519004	0.458343	0.264895	0.00687926	0.000540152	0.0949242	1517.88	11.9403	9.37109	539.168	1027.84
2011-12-21	3.28679	1.89866	7.25163	2.52088	2.33341	2.64667	2.56337	4.10238	4.58955	1.83576	5.42917	2.59218	1322.78	1.98907	0.0343572	459.245	994.772
2011-12-22	0.0640545	0.278725	0.17854	0.143148	0.357192	0.277514	6.62e-05	0.0355256	0.172388	4.73463	0.38823	0.0090558	1282.36	0.790453	0.815978	447.746	923.552
2011-12-23	0.615709	0.0108304	0.372535	0.0746573	0.986263	1.03997	0.220945	2.48329	1.41668	1.53112	1.24521	0.575158	1277.35	0.0907792	0.0755709	429.733	910.832
2011-12-28	6.53669	24.0859	14.003	28.8184	2.02989	8.40009	2.0575	7.56411	7.12101	16.2203	4.21266	4.82024	1500.01	0.0790628	2.57619	553.19	1092.3
2011-12-29	0.012293	0.113859	0.0860071	0.655002	0.143945	0.416183	0.116683	0.149944	0.0546986	1.31827	0.171953	0.0220931	1494.6	0.0581103	0.367552	513.023	1045.23
2011-12-30	2.44979	1.32089	4.17046	3.19101	2.12575	3.5914	2.31794	1.06309	1.73591	1.0795	3.72677	2.18012	1500.79	0.733396	1.24634	547.56	1104.23
2012-01-04	4.37967	9.01913	13.1297	11.9243	4.13482	3.02897	1.98358	1.09411	4.913	6.82058	4.96047	4.09454	1524.12	18.889	22.7458	493.728	1025.92
2012-01-05	2.71419	14.957	25.6776	7.05791	1.69718	4.74308	0.157737	5.06809	4.47685	16.5608	8.19322	0.956121	1497.69	1.89181	0.0375843	461.39	920.516
2012-01-06	0.332013	0.180278	2.46814	0.104561	1.45051	0.0107136	0.405161	0.474945	0.089756	0.0074628	1.70498	0.387577	1377.89	0.0604459	2.08913	425.597	951.722
2012-01-09	12.2354	9.5104	18.8463	4.54912	39.6686	13.0228	7.72128	7.45313	11.8152	14.706	22.1554	11.2039	1333.71	0.0607442	0.636969	443.945	911.436
2012-01-10	11.9441	10.8672	14.154	15.3959	15.9583	13.9079	4.46822	5.10364	17.4222	16.0775	23.8838	10.7053	1255.99	0.835006	3.95156	428.076	834.632
2012-01-11	0.126358	0.172655	0.470801	0.0700789	0.383737	0.297887	0.395702	0.325717	0.0994892	0.100398	0.0485619	0.231263	1261.67	1.76682	2.12595	443.103	844.484
2012-01-12	0.000354162	0.252975	0.0427432	0.663834	0.438516	0.3466	0.267321	0.013007	0.0542033	0.455937	0.257072	0.000255125	1338.83	3.46257	1.36043	419.021	809.972
2012-01-13	4.42663	12.5682	15.019	4.85592	1.49673	9.85178	1.10335	5.80845	7.32954	14.2899	4.71316	2.86678	1268.78	0.118282	7.69143	437.228	872.612
2012-01-17	6.75356	0.0184945	4.4302	0.401991	19.5012	6.62108	7.19261	7.22247	9.89825	1.53713	15.0053	7.45318	1153.96	4.06513	0.369548	492.84	821.969
2012-01-18	2.84223	17.2727	9.39679	13.0883	5.08279	3.08894	1.54502	2.09487	2.12029	5.35045	0.229477	2.47557	1062.11	0.00799492	0.451088	436.392	781.762
2012-01-19	2.82772	0.952966	0.422955	2.96082	1.70691	3.64723	4.65404	0.684326	1.41765	0.379464	5.77207	3.56388	1122.92	0.0833234	0.0606056	394.817	834.054
2012-01-20	2.01531	10.9056	1.38155	7.69404	0.0464394	2.03673	3.08607	0.193485	2.0475	4.12957	0.0169657	2.06609	1112.22	4.78216	0.910041	334.158	781.202
2012-01-30	2.25308	1.02345	0.000314396	1.32286	3.03461	1.71547	4.7241	1.68631	1.6347	1.86502	0.962352	3.05194	1007.43	0.371427	2.53116	376.36	885.658
2012-01-31	0.0155605	0.000200382	0.0370153	0.558133	0.205001	0.00095146	0.0287243	0.114138	0.00054291	0.0942691	0.0409185	0.0206661	1043.94	0.0864965	0.000329081	377.914	829.44
2012-02-01	1.70093	0.00634479	0.268252	0.0299008	2.77551	0.416391	2.81382	0.802573	1.5816	1.43173	5.44462	2.07774	1035.55	0.716656	2.34104	344.103	781.202
2012-02-02	4.9394	1.62677	4.64254	1.24857	5.27361	2.89124	9.693	1.02421	3.64981	5.15335	5.17898	5.42589	1011.88	1.71444	0.804948	323.28	776.18
2012-02-03	0.989575	2.47936	6.66485	0.490368	0.11564	1.14967	0.769808	0.259791	1.03348	4.3877	1.3619	0.632509	943.104	2.2003	2.04966	292.41	760.656
2012-02-06	0.0233157	1.26451	0.510708	1.9378	0.0794021	0.137395	0.366443	0.0176158	0.0122262	0.428934	0.171374	0.00498055	973.44	0.8739	6.51492	315.418	863.184
2012-02-07	3.29201	3.68498	3.24492	1.86324	3.3862	2.62407	4.03296	4.33322	3.59811	1.31002	2.8162	3.49269	1050.41	2.88583	1.43182	311.522	893.412
2012-02-08	7.66429	3.72351	8.49782	4.23633	11.6467	4.5968	6.557	3.75437	6.4126	4.8147	19.4348	7.94819	1044.58	0.0641898	0.0747791	329.786	867.892
2012-02-09	0.0396189	1.45465	0.251476	0.184386	0.0096516	0.180355	0.0135618	2.14e-07	0.0837514	0.000837238	0.0192814	0.00154825	1051.7	1.18197	1.07278	347.077	821.969
2012-02-10	0.0671768	0.0627552	0.0181621	0.259164	0.00606229	0.00627357	0.0217985	0.000597402	0.503671	0.00714865	0.0837505	0.0301156	1077.81	1.461	0.0521213	432.224	1006.79
2012-02-13	0.0288776	1.8719	5.86031	1.63926	0.000369895	0.422232	0.758465	0.257482	0.195549	0.737396	0.0160461	0.00420797	1108.89	2.95163	0.256673	362.522	928.421
2012-02-14	0.068944	0.0267917	0.202969	0.00408028	0.00220877	0.0139541	0.196705	0.0233118	0.0924866	0.0443119	0.0776392	0.152673	1131.65	0.182683	0.131641	381.812	911.436
2012-02-15	1.41114	0.642835	3.70796	0.765126	0.909702	1.78284	0.509558	1.91635	2.78053	5.54187	2.25246	1.17605	1214.52	0.974129	2.67294	446.9	930.86
2012-02-16	0.166443	0.155018	0.0721898	0.736099	0.937999	0.0545974	0.157117	2.21261	0.200333	0.0305023	0.206811	0.283238	1155.32	0.249634	0.38659	369.408	864.948
2012-02-17	0.00268144	0.0751725	0.151438	0.0201168	0.230515	0.0307235	0.13575	0.698111	0.000323476	0.0016965	0.121367	0.00159171	1092.3	0.836133	0.0658062	316.128	817.388
2012-02-21	1.23878	0.000819851	5.14642	0.97737	1.60794	2.88662	1.30194	0.226898	0.963946	3.78692	1.05008	0.989791	1202.7	6.22975	0.0175518	330.876	843.903
2012-02-22	2.25017	3.194	5.2756	1.52782	1.33362	5.08111	1.73286	0.456516	2.31528	6.4078	2.13534	1.84286	1133.67	0.0107822	3.31356	330.876	741.473
2012-02-23	0.111251	0.377204	0.0775538	0.77139	0.965822	0.0509782	0.0147995	0.00453749	0.107941	0.397971	0.849081	0.113873	1102.9	1.84628	1.39083	282.24	710.222
2012-02-24	2.45711	1.35105	0.253888	1.16116	3.84828	1.52788	4.37836	0.584678	2.98387	0.319181	1.6853	2.52694	1142.44	3.2353	0.0833303	299.636	656.897
2012-02-27	0.0853538	0.0229846	0.172238	0.124883	0.000362965	0.799474	0.00153706	0.405171	0.0757444	0.124359	0.252421	0.104064	1164.17	0.68252	1.56068	330.876	742.562
2012-02-28	0.00194319	0.747051	0.2904	0.572605	0.319042	0.0578561	0.320284	0.527892	0.0729553	0.868553	0.0290292	0.0490484	1123.59	3.12169	3.79595	322.562	707.028
2012-02-29	1.28346	0.547987	3.13817	0.0076446	1.14892	1.30019	2.17569	1.57199	2.2474	0.870667	0.451425	1.14356	1057.55	0.210362	2.11363	339.665	709.69
2012-03-01	0.0113063	0.287824	1.44324	0.0404928	0.0002925	0.365509	0.0185494	0.118047	0.0791953	0.353441	0.10547	0.000918034	1102.24	2.42344	8.10587	297.908	697.488
2012-03-02	3.37889	1.78107	2.76941	0.728412	3.55526	6.47232	4.17219	1.71515	3.66282	2.46933	3.21481	3.07556	1083.07	3.72873	0.0182485	298.944	685.916
2012-03-05	0.211698	0.807029	0.0567031	0.0143611	0.209304	0.199127	0.76747	0.833975	0.0169712	1.48894	0.000262493	0.416318	1111.56	0.000351409	0.352601	325.803	782.88
2012-03-06	2.05455	2.50544	0.830152	1.38364	4.93893	0.269909	1.93056	0.816113	2.1302	2.17204	4.01637	2.48508	1179.24	3.54438	1.71886	435.557	946.178
2012-03-07	0.495812	0.0685478	1.71001	0.0630437	1.836	0.0386802	0.638975	0.347147	0.217007	3.54891	2.25126	0.477373	1084.38	1.89139	0.0737479	363.665	884.468
2012-03-08	1.77233	0.97609	3.50446	1.01223	1.55508	1.35176	1.94012	0.600098	1.54882	0.604408	3.4294	1.5667	1031.69	0.212065	4.18135	322.202	805.424
2012-03-09	1.38092	1.74631	2.39248	6.53958	5.03462	1.48379	0.0386682	1.37926	1.46873	1.35443	2.72647	1.15751	987.216	0.491084	0.00878632	292.752	807.696
2012-03-12	0.0167073	6.81826	0.100814	0.276383	0.341019	0.00105621	1.33275	0.063039	0.00450026	0.981024	0.0981186	0.138586	900	0.983801	0.402496	244.61	735.494
2012-03-13	1.00016	0.0399697	2.56841	2.56151	1.34928	0.150863	1.14833	0.455046	1.0832	0.307631	1.10153	0.999539	867.303	0.11422	0.464115	219.04	684.346
2012-03-14	10.9288	10.7067	20.4625	6.09052	13.6702	19.1352	5.97652	12.9483	14.1314	20.0078	13.5695	8.26202	859.076	1.30074	0.826976	234.396	817.96
2012-03-15	0.756139	1.10459	2.46761	0.38432	0.568985	0.339645	0.854962	1.65993	1.24596	0.0030152	4.17158	0.568013	866.714	0.0811067	7.14833	237.776	702.25
2012-03-16	3.04549	6.39727	4.04908	12.2176	1.13479	6.46695	0.875493	3.21301	1.98644	1.9862	4.81093	2.12583	822.542	3.00708	1.37833	209.381	632.523
2012-03-19	0.21992	0.825363	0.934775	0.0908503	0.885126	0.0837098	0.0680214	0.0314951	0.251789	2.63388	3.62292	0.061101	720.923	0.971219	0.285354	226.202	685.392
2012-03-20	3.46661	6.80709	8.39454	5.00615	1.77471	5.43112	2.24399	0.0579771	4.71047	10.408	2.92968	3.05481	776.737	5.08437	1.21748	242.736	744.744
2012-03-21	0.0357078	0.549484	0.0287048	0.802563	1.50432	0.0190283	0.0345689	9.91e-06	0.108691	0.359552	2.27803	0.01676	725.225	1.25384	0.155813	228.917	703.841
2012-03-22	0.0553493	0.258234	0.396085	0.0318469	0.745232	0.112525	0.346195	0.0196714	0.0203491	0.284465	1.90088	0.0244834	756.8	3.18383	1.29156	242.425	813.39
2012-03-23	1.92339	2.75054	3.40412	0.462724	3.5766	2.92233	0.806394	2.01955	2.9169	2.37756	3.49902	1.43881	793.549	1.88174	4.8237	219.632	751.856
2012-03-26	0.00225206	0.239776	0.143273	1.32498	0.0210504	0.0421211	0.000614416	0.311019	0.0646557	0.256081	0.0684956	0.00959551	777.852	0.35944	0.259936	203.348	770.062
2012-03-27	0.112523	1.25257	0.00315613	8.39421	0.102551	0.0428166	0.00432359	0.0491107	0.0522387	0.315721	0.335897	0.105811	757.901	0.0543915	0.228387	243.048	754.052
2012-03-28	10.8444	13.696	21.2015	7.85876	16.4258	14.0675	3.62544	8.81889	14.1377	15.1529	23.2455	8.27848	785.681	3.25889	0.452818	239.321	739.296
2012-03-29	2.04851	1.9058	3.72314	0.851194	4.49703	1.26852	0.501363	0.553331	4.47768	1.23478	5.67873	1.67011	837.524	6.28734	0.908216	239.63	778.968
2012-03-30	0.0904292	0.17391	0.0361987	2.19263	0.0767817	0.162563	1.9043	0.121797	0.237123	0.0212336	0.697327	0.231254	841	0.0543886	0.0213048	240.25	670.81
2012-04-05	6.59877	6.3386	11.5452	13.2313	5.82135	8.42364	2.47353	2.43682	8.83989	6.06941	11.7888	5.44046	785.681	0.063522	0.0189496	278.89	659.462
2012-04-10	0.132754	0.207696	0.40682	1.17032	0.00282443	0.00623693	0.28039	0.215834	0.0908102	0.0657611	0.309245	0.0764173	999.824	4.50825	1.89605	415.752	882.09
2012-04-11	0.00869637	0.00384935	0.0159245	0.0403106	0.00543843	0.539289	0.00318105	8.25e-05	0.0302777	0.0139996	0.015901	9.69e-05	941.876	2.28452	1.49241	400.8	832.322
2012-04-12	3.99139	4.35295	4.07766	2.53035	6.59621	2.99929	6.18946	1.86235	2.70417	3.07186	3.12896	3.92133	864.948	0.996627	0.0176335	295.84	795.24
2012-04-13	0.277239	0.118109	1.08307	0.0018289	0.420579	0.346252	0.0604061	0.610605	0.236298	1.44844	1.39189	0.151307	876.752	0.677542	0.00171902	382.202	845.065
2012-04-16	0.0136264	0.230829	0.00278742	0.0145324	0.0823544	0.0943057	0.00106694	0.243872	9.78e-05	0.306971	0.401398	0.0618591	886.848	0.0060467	4.00529	382.202	841.58
2012-04-17	1.71888	0.0466346	0.935627	0.905201	1.92994	1.88577	2.84376	1.24468	1.46404	0.148749	1.70126	1.58082	825.988	1.59972	0.484388	340.772	749.664
2012-04-18	5.08147	0.844349	4.70578	1.0157	6.55682	5.15189	6.61855	2.31254	7.30758	4.68148	5.10572	5.09446	804.29	2.33321	3.67717	347.45	734.952
2012-04-19	0.0301927	0.037024	0.0954509	1.67865	0.0278697	0.277792	0.0228954	0.0261446	0.0022343	0.118403	0.0155939	0.0219837	801.456	0.069367	2.45794	337.09	712.356
2012-04-20	1.20493	0.235039	0.287657	1.0076	0.85118	0.0782022	3.04219	0.410616	1.20915	1.69043	0.702084	1.38953	734.41	1.3579	0.844272	304.154	657.41
2012-04-23	0.80353	0.494371	2.94098	0.81255	0.783029	1.91399	1.19939	0.158528	9.53e-05	0.0545469	1.86657	0.632051	724.148	0.761589	1.46377	359.861	759.003
2012-04-24	0.0408377	1.05301	0.604722	0.0590676	0.00510935	0.613552	0.973628	0.348903	0.773116	3.15535	1.10041	0.00202343	681.732	0.16663	0.849177	327.61	744.198
2012-04-25	0.919035	0.0426718	0.539605	0.345364	1.14957	2.08454	0.407286	0.68922	0.997946	0.641672	3.14104	0.652336	659.462	0.359469	0.0608161	282.912	658.949
2012-04-26	0.00107316	0.323428	0.892053	0.627647	0.149168	0.0924128	0.00254264	0.0591607	0.014855	0.127616	0.033822	0.0437277	606.144	0.650621	2.52176	263.738	618.02
2012-04-27	0.150544	0.10865	0.127243	0.950665	0.00822103	0.3856	0.162994	0.0340325	0.734878	1.27655	0.464128	0.0411086	592.436	0.0820856	0.000632197	266.342	595.36
2012-05-02	3.95143	5.16476	3.01162	1.04949	13.7368	2.46747	3.22414	2.72474	3.04113	2.67481	8.00532	4.66366	626.501	0.137815	2.13377	284.934	629.508
2012-05-03	0.107329	6.0622	0.0693702	1.42663	0.110356	0.00455686	0.0424473	0.0611458	0.130741	0.000123974	0.0165701	0.0892981	754.052	6.70317	2.02205	308.354	636.048
2012-05-04	0.704206	0.469177	2.75103	3.0905	0.0855416	0.842439	0.224713	0.0569158	0.50927	1.51831	1.56754	0.811857	887.444	16.3968	13.9543	367.106	681.732
2012-05-08	0.000610205	1.54779	3.21156	0.0212611	0.944977	0.780973	1.61515	2.43772	0.239966	0.463885	0.33026	0.0621642	844.484	1.93342	1.1287	362.902	732.244
2012-05-09	3.5468	4.66237	5.00489	2.38157	4.46599	4.62529	1.94742	2.39869	3.79546	3.73523	6.64386	3.69842	856.733	0.115824	1.60826	403.206	829.44
2012-05-10	0.00657697	1.68594	1.2788	0.0073498	0.0764469	0.0495573	0.00355063	0.395632	0.132351	0.0353823	0.196182	0.00012745	818.532	0.0957519	0.0975432	354.569	823.116
2012-05-11	0.465835	0.665458	0.866775	0.00381181	0.255565	0.643118	0.551969	0.228458	0.740002	1.67033	1.17577	0.587948	828.864	1.22783	0.0535361	395.612	854.393
2012-05-14	0.421158	1.80507	1.30099	1.96083	1.76217	0.50803	0.175785	0.0397707	0.125958	0.15557	1.51166	0.662946	958.522	1.80064	2.34601	478.297	1044.58
2012-05-15	0.000624443	1.13403	0.263314	0.30804	0.550703	0.747167	0.137494	0.0576636	0.10655	1.12072	0.403212	0.00494549	1032.34	0.683311	0.30149	482.681	1109.56
2012-05-16	2.38725	0.360125	2.63361	2.35583	2.12685	1.8352	3.45067	1.09188	3.08715	3.17378	1.41081	2.70902	990.99	1.62422	2.09288	495.953	1205.48
2012-05-17	2.25433	0.00247118	1.99383	0.565797	2.27364	2.97324	3.8662	2.06843	2.02396	0.51718	2.4781	2.29431	1064.06	0.0728019	0.200046	599.76	1340.29
2012-05-18	2.40608	3.49577	2.24499	2.2918	3.02745	1.74603	2.53609	0.273701	2.69063	5.15626	2.22571	2.37395	1100.91	1.2287	1.38743	630.01	1364.56
2012-05-21	0.138004	0.0330835	0.374035	2.29426	1.80875	1.33e-06	0.000236315	0.00737063	0.00454232	0.648739	0.673389	0.263827	900.6	1.32638	0.832179	484.44	1175.12
2012-05-22	2.40085	2.11391	1.20282	2.76071	1.82079	1.61684	3.23358	0.232513	3.27007	1.62542	1.73129	2.38831	885.062	1.5085	0.457627	505.35	1221.5
2012-05-23	0.102719	0.397058	0.253122	0.00202525	0.396207	0.241014	0.00274905	0.312169	0.231309	0.105396	0.99717	0.165143	954.81	5.09059	7.06999	498.629	1202.7
2012-05-24	0.689716	1.61527	0.118301	6.88102	0.306018	1.42478	0.782622	1.30209	7.12e-05	0.265731	0.377607	0.68755	907.214	1.14084	0.0893734	463.972	1220.1
2012-05-25	0.870446	1.97634	3.14557	2.37798	1.16062	2.98741	0.800768	0.526174	0.208169	1.29763	0.127561	0.735159	911.436	0.0957237	0.376731	473.498	1195.78
2012-05-29	8.87401	3.01074	7.11017	4.14831	9.08756	9.6539	8.3971	2.87191	12.9798	2.0103	13.867	8.86211	943.718	0.0147102	0.0828423	442.261	1114.22
2012-05-30	0.0407045	0.00532566	0.000279155	0.0660868	0.695157	0.0407422	0.00976149	0.00714349	0.079549	0.00316986	0.243734	0.105495	1110.22	10.9964	12.2558	582.74	1208.26
2012-05-31	0.0798198	0.75876	1.28412	0.529397	1.26529	0.00429533	0.52297	0.0241823	0.446372	0.20788	0.0924396	0.15007	1210.34	2.12343	9.27e-05	578.884	1162.81
2012-06-01	0.00109553	1.10111	0.248958	0.417289	0.466327	0.307407	0.0371088	0.0125055	0.214581	0.244892	0.00454917	0.00131878	1733.06	15.5937	26.6962	710.756	1398.76
2012-06-04	8.80985	0.905149	10.6457	4.18631	16.7045	8.40492	8.71301	5.44785	13.6905	15.5195	8.7841	8.12045	1488.42	0.871362	0.821667	682.254	1487.64
2012-06-05	0.00115089	2.97154	0.0142128	0.139785	0.0159654	0.0896225	0.00625186	1.8138	0.0328723	0.0709459	0.396316	5.17e-05	1344.69	0.183107	0.858836	609.102	1305.38
2012-06-06	0.0260089	0.476873	0.0694711	0.423041	2.39225	0.135925	0.0182506	0.00654595	0.0842692	0.371923	0.321298	0.00317311	1265.94	0.763673	6.21378	491.066	1178.55
2012-06-07	0.336844	1.02897	0.863789	0.0188201	0.70099	0.609336	0.138347	0.000236294	0.529734	0.110534	0.630158	0.356165	1361.61	0.101102	1.17411	471.758	1132.32
2012-06-08	0.420488	0.0758863	0.67113	0.545741	0.439048	0.0780527	0.974316	0.00577494	0.00524628	0.0430001	1.31062	0.496781	1411.5	0.687397	6.3001	450.713	1166.22
2012-06-11	2.12997	2.17289	6.42801	0.113177	2.76073	2.92218	2.25375	1.48983	3.03781	3.07827	1.81344	1.7833	1790.14	3.24043	1.10275	555.074	1205.48
2012-06-12	0.467727	0.751066	1.22688	0.194713	4.11415	0.608893	0.105331	1.06106	0.522382	1.34717	1.19346	0.50341	1556.3	0.861386	4.24197	487.968	1100.91
2012-06-13	2.69243	6.13659	1.74518	6.86229	0.273843	2.90761	2.83035	9.0506	2.19334	0.0193692	1.66554	2.49694	1526.46	0.906934	0.521427	589.033	1203.4
2012-06-14	0.549908	0.302448	0.403959	1.29176	2.34464	0.175885	1.20291	0.147945	0.983122	0.872242	1.27225	0.618454	1309.72	2.3304	0.734071	470.022	1253.16
2012-06-15	0.0395651	0.804537	0.0267547	0.98729	0.163927	3.39e-06	0.521055	0.403324	0.0641573	0.142821	0.0127011	0.0886084	1316.24	0.056784	0.479123	445.632	1006.79
2012-06-18	0.391531	1.46091	1.20451	0.498616	0.624333	0.32171	0.139826	0.12672	0.456776	0.499236	0.48657	0.261187	1227.8	0.847437	3.98614	335.622	948.64
2012-06-19	0.708793	0.0459012	0.518984	0.687999	1.17684	1.45892	0.512789	0.826475	0.991971	0.000483088	1.01438	0.772749	1083.73	0.762042	0.00540942	337.824	846.228
2012-06-20	0.105918	5.28418	0.15223	0.347398	0.0901251	0.0935302	0.0757356	0.361445	0.0958743	4.5e-05	0.00658539	0.0553042	1201.32	12.6083	3.02344	297.218	751.856
2012-06-21	2.28351	0.928214	2.085	1.42467	8.53749	1.48074	2.31013	0.112081	1.87385	2.60574	3.48579	2.54845	1407.75	15.7096	21.955	403.206	833.477
2012-06-25	5.61312	0.377131	7.96714	1.62902	14.5975	6.24802	4.45075	0.186531	5.62322	4.20494	14.5553	5.02118	1357.19	1.17743	0.354988	415.344	945.562
2012-06-26	0.00509401	0.219848	0.135534	0.216756	0.0420664	0.00269526	0.0258108	0.522565	0.00764786	1.67037	0.0174268	0.00426099	1184.74	0.538339	2.8128	388.878	860.836
2012-06-27	0.111183	0.500871	0.000490643	0.710507	0.00132488	0.881035	0.0851038	5.29e-05	0.201687	1.31331	1.29839	0.099204	1118.9	1.35805	4.21152	378.303	811.68
2012-06-28	1.02192	0.598696	2.45109	0.355116	1.4267	2.50463	0.309373	0.100818	1.9204	1.39309	3.67984	0.776227	1195.78	10.4221	1.29079	388.484	804.857
2012-06-29	2.00209	2.222	3.1486	2.66561	1.81433	1.11669	3.62205	0.0308107	0.684899	0.499747	2.14051	2.15629	1225	81.0164	11.5752	291.726	687.488
2012-07-02	0.145139	3.62522	0.794526	2.85033	0.00207888	0.0953765	0.0264405	0.00360119	0.0255718	0.0659487	0.57505	0.0216659	1323.5	2.4473	1.37318	282.24	727.92
2012-07-03	0.0226211	0.992989	0.00975654	1.05246	0.0782419	0.78786	0.085849	0.725796	0.191003	0.127404	0.0471013	0.0199332	1323.5	21.9961	22.3253	277.556	681.21
2012-07-05	3.499	3.49262	9.43018	1.42776	0.807408	5.13076	1.2924	1.23515	10.4181	7.72666	5.97091	2.45132	1460.77	0.519294	2.6841	306.25	649.23
2012-07-06	3.18828	9.25211	3.89565	13.1442	1.9354	3.23443	1.13068	2.64921	3.03743	1.83196	3.84852	2.96955	1407	10.2143	9.23933	292.41	680.688
2012-07-09	5.62474	0.261549	5.50399	0.712291	17.847	4.98482	6.63987	1.33e-06	7.27038	10.5381	9.06979	5.35816	1389.8	3.35664	2.1064	323.28	746.929
2012-07-10	0.281586	7.02337	0.630701	1.13716	0.205714	0.0165794	0.180399	0.0425713	0.068034	0.969244	0.106536	0.149705	1419.78	5.60224	0.629825	350.438	834.054
2012-07-11	0.75127	8.986	0.284088	4.44191	1.12768	0.0556762	0.00045728	0.00804961	1.43743	0.447358	2.04668	0.609706	1293.84	5.3301	0.00650495	322.202	759.003
2012-07-12	1.12519	0.555768	2.06544	0.932438	13.868	0.281159	0.641816	0.193341	1.01259	1.27402	2.10324	0.938246	1187.49	0.0265317	0.00254023	335.989	854.393
2012-07-13	0.00389223	0.548209	1.4664	0.441416	0.588377	0.417435	0.108848	0.113216	0.00766436	0.877503	0.403169	0.00351264	1146.5	1.70327	7.37323	280.228	728.46
2012-07-16	6.14482	4.85219	16.6413	3.20711	3.64216	15.3667	3.30119	1.2133	8.35584	34.3329	8.49353	4.40568	1156.68	2.06046	0.0346948	292.752	714.493
2012-07-17	0.389904	0.594265	0.248795	2.46885	1.15449	0.479589	1.90504	0.0200402	0.268115	0.618579	1.47658	0.36141	1250.33	0.553163	4.18422	271.59	663.578
2012-07-18	0.0188927	0.0968207	0.0429531	0.284665	1.29613	0.630861	0.0990035	1.36712	0.174382	0.821885	0.27863	3.08e-05	1220.1	0.819545	2.64908	261.146	678.082
2012-07-19	0.357582	0.127884	1.39692	0.0171116	0.00512714	1.31527	0.436435	0.00612385	0.513371	2.3859	0.147663	0.170405	1349.83	10.0842	3.06278	238.702	672.365
2012-07-20	0.952057	0.0795212	0.316598	1.66966	2.10329	1.34883	0.983496	0.809849	1.34935	0.644418	1.08796	1.15071	1248.21	1.75208	0.568967	264.713	701.72
2012-07-23	1.64293	0.0196406	0.847315	0.883282	2.53696	1.19954	2.80298	0.0928765	1.99668	0.0582798	2.26632	1.92225	1386.07	17.8715	8.47786	346.704	874.385
2012-07-24	0.255986	0.359558	0.687836	1.17997	0.260101	0.53948	0.0853207	0.00764246	0.20388	0.129905	0.16906	0.198451	1315.51	0.335684	0.107415	419.021	926.594
2012-07-25	0.517416	0.134653	0.332174	0.0299134	1.35902	0.468436	0.689268	0.918809	0.472286	0.505798	0.956075	0.451348	1215.22	0.344929	1.40408	374.036	882.684
2012-07-26	0.388267	1.99753	0.00221632	1.94669	0.0198618	0.771824	0.395833	0.277292	0.361622	0.0226214	0.00195815	0.286329	1162.81	0.453472	5.46118	307.301	787.364
2012-07-27	0.00733038	4.83847	0.453065	0.280172	0.421931	0.00364649	0.0534007	0.232904	5.83e-08	0.472806	0.00281491	0.00475909	1088.34	0.661358	2.10187	278.89	715.562
2012-07-30	0.84819	2.00463	5.65372	0.784583	0.00987956	1.37438	0.302204	0.971037	0.570371	5.67953	2.39797	0.323105	1094.95	0.134549	0.05086	325.081	741.473
2012-07-31	0.278447	0.280744	3.02255	2.94663	3.12068	0.295466	1.2701	0.0945308	1.48123	2.43435	3.26954	0.0151263	1192.32	3.74016	0.329706	358.345	756.25
2012-08-01	1.58834	2.96389	3.71376	0.680762	2.21966	1.60329	0.679467	1.492	2.34319	2.04699	3.92366	1.20303	1154.64	1.05648	0.638744	359.482	773.396
2012-08-02	0.85163	2.06595	0.210656	0.297761	1.78168	1.39618	2.27836	0.00962997	1.01194	0.197048	0.958635	1.02586	1128.96	4.03622	0.516273	308.705	766.182
2012-08-03	1.17901	2.02918	4.51395	2.7364	3.26356	0.670126	0.102402	1.39907	1.22864	3.21275	3.12755	0.646886	1104.23	21.9135	3.46249	244.61	647.702
2012-08-06	2.51686	2.39687	5.52079	3.32164	3.41133	2.11502	0.696643	0.124004	3.09151	4.55517	8.99092	1.80929	1028.48	0.960138	0.160613	254.403	634.536
2012-08-07	0.107361	0.0147833	1.15162	0.556652	0.00412896	0.348244	0.134412	0.530397	0.366849	0.36205	1.82732	0.0186713	1033.62	2.20243	4.58118	255.68	609.596
2012-08-08	0.00311387	1.5682	0.23009	0.61162	0.146977	0.37441	0.350228	0.0854097	0.0552256	0.0196503	0.000703016	0.00148905	987.216	0.0961277	0.832251	234.702	576.96
2012-08-09	1.08134	7.72034	2.21578	8.74336	0.216707	1.36399	0.221081	0.060288	0.660579	1.30975	0.515806	0.832529	947.408	0	0.00776673	233.478	578.403
2012-08-10	0.195059	0.343444	0.012123	2.24997	0.848497	0.136576	0.064906	0.428968	0.225783	0.468836	0.210711	0.246702	935.748	0.233303	0.118435	217.268	528.54
2012-08-13	4.35434	0.157892	4.4766	0.270115	4.65348	3.25829	9.87079	1.02219	4.65203	1.84572	3.96328	4.05148	867.303	0.0375821	1.4072	187.69	482.681
2012-08-14	0.155031	0.114183	0.284484	0.0408885	1.89977	0.0821571	0.100537	0.018194	0.223185	3.97889	0.0428818	0.0466439	890.426	0.472771	0.257989	220.523	516.653
2012-08-15	1.21683	0.370588	0.528672	1.17376	2.66019	0.134837	1.63244	1.25033	1.33154	5.28953	1.41411	1.17403	972.192	1.02413	1.97016	214.037	495.062
2012-08-16	0.320325	3.1578	0.566358	3.27679	0.13451	0.44257	0.025047	0.11929	0.042192	0.651534	0.272079	0.263808	1006.79	1.90136	0.277416	204.204	518.928
2012-08-17	0.0409618	1.64357	0.00756244	4.21104	0.0617252	0.00224563	0.0231942	0.000225984	0.0158672	0.121754	0.0832425	0.0714909	972.816	0.12588	0.632723	180.903	437.646
2012-08-20	0.131356	0.145745	0.0745595	1.39306	0.265918	0.24578	0.800045	0.0435618	0.385483	0.00801065	0.172721	0.256536	930.25	0.000976257	0.0676407	196.56	510.76
2012-08-21	0.538408	4.94975	5.39591	2.44992	0.328915	0.533923	0.022691	0.5647	0.762187	2.68743	0.708325	0.266572	938.81	0.29164	0.209604	225.6	540.562
2012-08-22	0.660054	0.209318	1.04499	1.49298	0.744873	0.803148	0.285097	0.00430155	0.983047	0.475115	1.27107	0.617973	965.345	0.123574	0.0503246	228.312	552.72
2012-08-23	0.144183	0.00150336	0.870428	0.45292	0.435409	0.204097	0.0341037	0.00384529	0.0425221	1.74736	2.34412	0.0827485	1008.7	1.12004	2.07569	254.722	544.289
2012-08-24	1.79286	1.8513	3.41475	0.248413	6.97613	2.07559	0.380129	1.77057	3.42353	2.16655	4.93997	1.34262	1024.64	0.0088212	2.10065	230.432	566.916
2012-08-27	4.88738	2.20826	5.82263	1.89882	8.08807	3.1024	3.65393	2.89379	7.42019	13.3819	9.20053	4.44439	1116.9	0.0629451	3.09899	267.322	644.652
2012-08-28	0.223746	0.220551	1.38385	0.5968	1.20306	0.121879	0.637861	0.0925947	0.301526	0.0731649	0.516885	0.208882	1092.96	0.627789	0.979273	271.92	635.544
2012-08-29	0.930197	0.185593	0.916945	2.4951	5.87645	0.189046	0.399515	0.793397	0.992886	0.117497	3.49888	1.12314	1062.11	0.695902	0.00639148	291.044	662.548
2012-08-30	0.256466	7.86974	2.40607	5.02249	0.000609768	0.481983	0.905049	0.1678	0.585357	0.116366	1.86921	0.0242174	1020.8	0.876671	0.0494663	317.909	721.997
2012-08-31	0.0208751	0.00510154	0.0757013	0.22003	0.0483426	0.00441651	0.0404562	0.00110955	0.08215	7.05e-06	0.278515	0.0867061	985.96	3.79038	2.12824	305.201	672.365
2012-09-04	0.0330149	1.97173	1.26631	3.47705	0.0063225	0.35699	0.165911	1.34174	0.220274	0.741309	0.0678336	0.000437248	1129.63	1.3883	0.841618	323.28	758.452
2012-09-05	0.000514559	0.166895	0.944373	0.00863536	1.55977	0.478485	0.232359	1.58684	0.00137169	2.3917	0.0362453	0.0423536	1131.65	0.000989819	2.11485	314.708	734.952
2012-09-06	0.79413	0.259091	0.816851	0.0539198	1.39165	0.454864	0.648489	0.0474685	2.12532	1.30605	1.591	0.660245	1160.76	0.0483793	1.07312	243.36	622.503
2012-09-07	17.4683	8.43365	8.74728	12.4922	32.1078	9.67015	17.007	7.40696	24.5914	8.55559	28.3619	19.2058	1073.87	0.747592	0.568405	206.784	550.841
2012-09-10	0.271747	0.00728827	0.289051	6.06e-05	0.641089	0.928535	0.00762349	0.0103525	0.94381	1.05524	2.40117	0.166941	1069.94	0.0130031	0.0309196	265.038	618.02
2012-09-11	0.335215	0.560007	0.172979	0.0829218	1.30925	0.00396325	0.769454	1.03633	0.302925	0.111917	0.548505	0.405893	1048.46	0.277726	0.795671	269.288	615.536
2012-09-12	0.209634	0.174819	0.229811	0.274357	1.35538	0.0384163	0.00365222	0.465765	0.527999	0.401721	1.93841	0.12478	1110.89	0.000106226	0	249.64	630.512
2012-09-13	1.10324	0.35394	1.86701	0.792476	1.90356	1.42094	0.605307	0.689595	0.775362	0.1129	4.24908	0.875725	1086.36	1.7179	0.975392	197.403	606.144
2012-09-14	0.386862	0.0829423	0.169805	0.147862	1.59453	0.301608	0.431447	0.0558346	0.0374124	0.21968	3.57851	0.548195	1160.76	0.421146	1.6073	210.54	576.48
2012-09-17	6.89077	4.27011	7.02687	4.9885	8.59309	7.3955	6.67775	2.91953	11.2154	10.8035	5.61181	6.17629	1270.21	6.18366	0.443765	212.868	566.44
2012-09-18	0.79088	0.00590731	0.00309882	0.828049	2.95288	0.139461	0.515138	0.609996	0.80973	0.559968	3.45663	1.09066	1282.36	1.72702	8.79457	201.072	563.588
2012-09-19	0.373203	0.83431	2.24928	0.551394	0.498749	0.866199	0.0521411	0.0568309	0.26444	3.0416	3.86759	0.240862	1338.1	12.2798	18.7428	192.654	509.856
2012-09-20	5.90331	6.84782	10.198	5.09716	9.97389	6.90785	3.1859	7.54682	5.94763	7.66102	9.92002	5.12602	1127.62	0.0341038	0.71306	197.965	525.326
2012-09-21	0.00117823	0.800352	2.22672	0.000356627	0.66181	0.198298	0.000398083	0.231634	0.175579	0.781674	0.832973	0.0200548	1102.9	0.292882	2.84171	195.44	467.424
2012-09-24	0.55484	0.402508	0.44779	0.449783	2.21659	0.363778	0.583715	0.241834	0.811009	1.27667	0.389152	0.555617	1171.69	1.08509	3.52636	200.222	499.522
2012-09-25	0.129392	0.0877634	1.75728	0.654512	0.105232	0.185703	0.000288043	0.201512	0.613727	0.950713	1.5244	0.0587159	1179.92	0.445665	2.03773	238.085	555.545
2012-09-26	2.06575	2.67659	5.73094	2.58847	1.30351	2.90493	0.658924	1.4736	2.9044	1.11652	4.49667	1.32164	1234.12	1.61495	2.62435	282.576	587.578
2012-09-27	7.96367	3.73354	4.7915	4.99794	14.046	5.35189	11.557	5.33435	6.41111	4.55419	8.41852	9.07642	1092.3	4.69668	4.98179	220.226	543.356
2012-09-28	3.34321	2.29967	2.32623	4.69221	2.34227	4.88025	1.87166	4.18022	4.18698	4.14314	5.52354	3.31757	1053	0.0992866	0.00652643	247.433	535.923
2012-10-08	0.792601	0.0379803	0.270468	1.3169	2.3088	0.644209	0.847593	0.387734	0.254153	1.17205	1.53607	1.02083	1159.4	9.17302	1.22623	228.312	531.764
2012-10-09	5.16348	8.72972	8.34332	3.814	5.00448	5.77651	4.74667	2.79032	5.80223	2.49853	5.1445	4.76603	1190.25	10.8157	2.2982	267.977	597.314
2012-10-10	0.13054	0.314844	2.11731	0.185466	0.162582	0.733541	0.00020025	0.0793295	0.09623	0.116601	0.367366	0.0290814	1231.31	1.65123	2.41382	265.364	597.314
2012-10-11	1.14408	0.766745	2.11365	0.928642	2.16959	2.21581	0.562287	0.281988	1.80511	3.72852	1.1802	0.870556	1191.63	1.07294	0.00363241	243.048	561.216
2012-10-12	7.07e-05	0.0671168	0.359117	0.0692673	0.17658	0.000531909	0.209204	0.0463539	0.0426205	0.72873	0.113787	0.0075232	1135.02	0.153086	0.762376	260.5	546.624
2012-10-15	0.2005	1.64535	0.474256	0.319425	0.741619	0.555582	0.0140715	0.000806052	0.732096	3.88974	2.31664	0.176959	1145.15	0.000118572	0.0218203	233.173	538.704
2012-10-16	0.0340208	1.11359	0.000184412	2.40475	0.000383443	0.0153434	0.0118861	0.306688	0.049334	0.393734	0.0985764	0.0207113	1124.93	0.0625613	0	231.648	556.016
2012-10-17	0.0206039	0.0731069	0.0244964	0.00870114	0.173836	0.00176616	0.000838433	0.0467502	0.0564358	0.442654	0.517379	0.013191	1040.06	0.00106206	1.747	227.105	560.269
2012-10-18	2.41419	0.520402	3.70686	1.38635	3.21294	3.21114	2.4155	1.12594	3.29392	3.39057	2.45093	2.31491	950.489	0.00188954	0.648129	225.901	508.052
2012-10-19	0.0347126	0.809555	0.0002069	0.00785253	0.100017	0.0222744	0.0304898	0.20767	0.0292917	0.000968256	0.159348	0.0238775	1018.25	4.83072	0.377959	291.044	533.61
2012-10-22	0.153457	0.294968	0.123993	0.0103854	0.487075	0.23459	0.568905	0.587746	0.0373879	0.00891419	0.0445347	0.152353	1097.6	3.63648	4.20103	276.224	525.785
2012-10-23	1.56857	4.42257	1.56467	3.94673	2.26098	0.901493	1.57834	0.484466	1.16078	0.930859	0.698553	1.60904	1175.12	3.55816	3.70561	354.569	625
2012-10-24	0.0223135	0.67745	0.00216168	0.0280433	0.341865	2.86e-05	0.130925	2.26724	0.0428908	0.242795	0.0351831	0.0346207	1129.63	2.14564	0.0145983	335.989	600.74
2012-10-25	0.612245	0.600805	2.06614	0.320381	2.00783	1.13511	0.726778	0.000441356	0.54915	0.00120821	0.21702	0.517374	1041.35	0.0547305	0.000345169	328.334	563.113
2012-10-26	3.70038	0.313861	4.72394	3.18211	3.14584	4.30925	2.35858	0.832679	4.945	6.08342	9.73148	3.64549	1037.48	0.0850681	1.35436	317.196	590.004
2012-10-31	0.0725519	5.21045	0.294625	0.0679917	0.608033	0.536307	0.0105094	0.135311	0.0828557	2.61774	0.0785872	0.094285	1035.55	0.205485	0.818995	345.96	534.997
2012-11-01	3.56749	1.01672	1.46739	3.08072	2.50093	3.06281	5.17987	1.35693	2.84025	2.56958	5.59607	3.57912	979.064	0.895772	0.921783	278.556	528.54
2012-11-02	0.20473	0.00241477	4.02e-05	0.131385	0.0339023	0.0284848	0.994995	0.211239	0.262272	0.017115	0.00245978	0.149097	1051.06	6.25429	3.61556	309.408	559.796
2012-11-05	0.071363	0.300812	0.0899884	0.927459	0.641657	0.145043	0.0875189	0.00133197	0.00869532	1.12988	0.253219	0.0451066	1030.41	0.753141	1.27704	339.296	601.721
2012-11-06	0.23532	0.0638713	0.199954	1.98657	0.877802	0.0274545	0.036107	0.00488387	0.454915	1.32823	0.213088	0.177368	1025.28	11.6999	11.7363	309.056	559.322
2012-11-07	0.0348361	0.236718	0.0151135	0.00447204	0.00405563	0.0291222	0.413841	0.0268202	0.186475	0.263319	0.695663	0.0421468	1154.64	22.6633	0.950255	364.046	591.462
2012-11-08	4.06207	1.37553	7.1563	1.74817	8.98954	3.38099	2.84728	2.454	4.98467	7.76058	8.42624	3.4506	1122.92	0.451976	0.827686	341.88	655.872
2012-11-09	0.0618695	1.24826	0.0968912	0.168492	2.62e-05	0.162919	0.0217047	0.176623	0.0148808	0.896521	0.127483	0.0399051	994.772	1.39303	1.63518	346.332	635.544
2012-11-12	0.268385	1.22538	0.141269	1.19777	0.393497	0.09817	1.06751	0.534134	1.20013	0.0646501	0.305157	0.236481	900	0.367141	2.19206	278.222	588.548
2012-11-13	3.37929	1.70623	2.03323	2.41418	3.56424	3.54115	4.42557	1.60651	3.1562	2.98926	3.62948	3.11707	977.813	0.0443525	1.65739	277.223	590.49
2012-11-14	0.190873	1.11489	0.342787	0.699579	0.182742	0.00167369	0.0300444	0.218102	0.0581647	0.00821306	1.04814	0.23147	992.25	1.1989	0.591289	321.126	610.09
2012-11-15	2.08001	0.142336	3.82896	1.5004	4.0497	1.99094	1.2645	1.95346	3.02076	8.43791	3.66496	1.78292	932.692	1.02615	0.139268	323.64	623.501
2012-11-16	0.50486	1.07521	0.890491	2.43863	1.865	0.289852	0.260231	0.353733	0.0728121	2.14764	0.422129	0.561974	967.21	1.84942	9.03903	269.288	589.518
2012-11-19	0.000529347	0.288032	0.00869968	7.01403	0.277405	0.0268017	0.0237048	0.0300037	0.200704	0.000145147	0.582323	0.0107382	959.141	7.65478	8.98448	232.258	506.25
2012-11-20	0.201906	0.106827	0.252407	0.0299723	0.644622	0.0541481	0.408207	0.152734	0.304309	0.338187	0.100047	0.216818	889.829	8.71202	0.0020648	227.406	509.405
2012-11-21	1.67363	0.258479	1.58522	0.0341853	3.09102	0.921004	3.25291	0.960388	1.64493	1.45077	1.56625	1.89593	869.66	0.510561	0.525009	234.396	498.182
2012-11-23	0.0978812	1.8506	2.89886	0.0795945	0.637846	0.00740274	0.0449415	0.2105	0.221589	0.0220382	0.607676	0.0102404	869.66	0.00646708	0.367811	229.22	498.182
2012-11-26	0.766435	0.680639	3.77778	3.96978	1.26621	1.29754	0.25996	0.255748	0.61994	1.05252	0.343876	0.611319	863.184	0.0959938	0.00131848	240.25	526.244
2012-11-27	3.02102	6.45109	10.3132	2.41571	3.689	4.74097	0.678526	2.03994	4.61335	6.19054	7.28441	1.3316	820.822	0.291548	0.599782	253.446	539.168
2012-11-28	1.66831	2.36083	3.6799	1.85967	0.193638	2.4217	0.487234	1.6871	2.14362	4.59767	5.8048	1.00732	823.116	0.674437	0.96729	240.56	559.322
2012-11-29	0.499622	0.00135452	0.530374	0.013854	0.864181	0.100728	1.56336	0.309196	0.0785129	0.0634369	0.800455	0.403685	799.758	3.14286	4.08373	226.804	520.296
2012-11-30	1.48202	0.942558	2.08567	0.0120855	0.364542	2.61876	1.71028	1.38815	2.25804	0.183516	2.63169	1.27081	762.864	1.04385	0.111805	251.857	504.452
2012-12-03	2.80397	5.02474	7.9377	24.4648	8.13021	0.90834	0.38134	1.28262	1.63173	4.9727	4.51431	2.10384	805.992	0.0286529	0.149921	276.89	547.56
2012-12-04	1.22429	0.106516	3.74812	0.433362	1.10811	0.923162	1.73767	1.25821	1.52844	3.42855	1.00476	1.1386	831.746	0.541091	1.3387	293.094	553.661
2012-12-05	12.5721	8.14078	16.1307	4.04128	12.6195	9.48196	16.2364	6.16154	12.5851	10.6739	17.814	12.4035	848.557	0.601206	0.885219	270.932	590.976
2012-12-06	0.0268808	0.0605543	0.010733	0.394053	0.164231	0.14385	0.156805	0.0428474	0.150761	0.0278982	0.455313	0.0375809	893.412	4.78388	0.766855	274.896	541.493
2012-12-07	4.05036	2.65613	3.08661	6.19667	7.78179	1.49119	4.21055	1.00879	3.40982	7.03351	6.2706	3.76149	879.122	0.000547689	0.624222	252.81	499.97
2012-12-10	1.5149	0.00157711	2.54602	1.99764	0.943423	1.54909	1.64237	0.150051	1.90424	3.70141	2.4679	1.1562	919.302	0.132092	1.02421	257.603	573.602
2012-12-11	0.338756	0.161915	1.14798	0.00170641	0.00137719	0.470978	0.447187	0.0439214	0.952978	0.0634101	0.321564	0.306876	896.404	0.0665974	0.362731	242.425	530.842
2012-12-12	0.103349	0.136175	0.375822	0.174819	0.158389	0.0107839	0.345455	0.00474324	0.11419	0.0118736	0.241619	0.167671	848.557	1.32969	5.57148	254.403	530.842
2012-12-13	1.35864	0.00055202	1.4138	1.86429	1.59144	1.01708	1.18664	0.448095	1.52654	3.43643	2.80956	1.24192	877.937	1.24988	8.24e-05	274.234	549.903
2012-12-14	22.4144	9.36379	14.9734	8.79094	18.8355	15.7752	40.2985	10.3418	19.6981	15.3542	18.5946	24.262	859.662	1.17339	0.672727	289	566.916
2012-12-17	0.296539	3.22579	0.106532	2.1681	5.06292	0.380356	0.126017	0.140775	0.289858	0.48853	1.03053	0.210554	838.102	0.203211	0.0041005	266.996	538.704
2012-12-18	4.84e-05	0.0844849	0.00470903	0.148444	0.123383	0.00192033	0.00178681	0.0996237	0.0388398	0.0111358	0.249605	0.00359774	815.674	0.741722	0.30946	242.425	524.41
2012-12-19	0.0360812	0.0929073	0.334506	0.766585	0.6528	0.294561	0.0374416	0.00917663	0.383891	0.0300479	0.211754	0.015911	763.97	3.40976	8.27e-05	301.37	553.19
2012-12-20	0.266686	0.578052	0.189531	0.164582	0.420216	0.632309	0.250677	0.422413	0.148141	0.000547116	2.34739	0.332259	762.312	0.561353	0.316191	312.229	530.842
2012-12-21	0.223443	1.30366	0.0520225	0.200092	0.069467	0.479609	0.860974	0.526362	0.218398	0.00516968	1.0938	0.290268	834.054	3.07388	1.71845	318.266	585.156
2012-12-24	0.177638	3.6892	0.94121	1.6417	5.62e-05	0.249014	1.06183	0.216537	0.00392684	0.0314252	0.000197673	0.150341	834.054	0.0104017	0.402312	318.266	585.156
2012-12-26	10.4738	5.92392	10.8826	10.0541	9.34427	7.95546	13.3887	5.80175	11.8553	16.2479	8.34187	9.97378	825.413	7.31202	4.32951	379.47	575.04
2012-12-27	0.382133	0.229432	0.441375	0.15805	0.20648	0.565347	0.922702	0.0149152	0.251168	0.303684	0.493622	0.282379	788.486	0.0485057	0.379524	379.081	559.796
2012-12-28	1.86107	1.0074	0.550927	0.979043	0.597314	1.14111	4.64319	0.463242	1.12077	2.02037	0.674599	2.07339	834.054	0.075832	8.26e-05	516.198	646.176
2012-12-31	2.58713	0.697782	0.741638	0.444238	1.43224	1.46731	6.72524	2.14134	1.55179	3.25032	1.38229	2.94168	809.403	1.64424	0.461308	324.72	601.721
2013-01-04	0.00589685	4.99835	2.65346	0.753022	0.314634	0.128826	0.566026	0.258277	0.018155	0.629957	0.0515718	0.00333312	677.561	1.94601	2.53998	191.269	416.568
2013-01-07	0.315585	4.34906	0.108414	0.260712	0.106688	0.776965	0.456468	0.0811677	0.170328	1.51302	0.00240789	0.20932	627.002	0.00737431	0.00639602	190.164	435.557
2013-01-08	0.0035516	5.95973	3.81046	5.50892	0.28815	0.0476768	2.28101	0.204905	0.0239451	7.41352	0.203123	0.177273	590.49	0.000115112	0.22934	185.504	443.524
2013-01-09	0.00621745	0.0232938	0.228919	3.18475	4.58039	7.55e-05	0.161754	0.576082	0.0363769	4.70472	0.128673	0.000993237	605.16	0.019479	0.00125193	190.716	416.16
2013-01-10	0.0794686	0.212155	0.515821	0.0112724	0.36215	0.0550005	0.063477	0.00138081	0.574627	0.164591	0.222416	0.0308801	604.668	0.610292	0.0078287	181.98	411.684
2013-01-11	4.18046	0.908853	2.4522	2.36023	4.73673	2.52089	5.12557	2.63951	4.15836	4.60147	7.83	3.56607	603.685	0.0502242	5.72088	178.49	410.468
2013-01-14	13.4048	14.5758	16.3252	5.8998	7.5283	11.3331	20.5527	6.79773	13.9364	13.3973	8.76715	13.9481	661.518	0.508743	0.847322	182.79	375.972
2013-01-15	0.964949	1.84459	5.91791	1.00583	0.683167	1.68383	0.101738	0.743035	1.76053	1.78294	2.41945	0.491275	660.49	1.1603	0.128652	183.602	395.214
2013-01-16	0.312321	1.05568	0.302289	0.0827351	0.0760033	1.00348	2.27779	0.17307	8.21e-05	0.476876	0.148155	0.526306	594.872	1.18326	0.453716	180.096	426.836
2013-01-17	1.0326	0.0468369	2.65515	0.382401	1.46051	1.35881	0.577622	0.161254	2.94291	3.17344	2.45924	0.900086	575.52	1.62625	0.00129883	184.145	430.148
2013-01-18	2.74147	1.4581	1.36602	0.298434	3.47041	6.61941	3.8762	4.04066	2.4325	0.93096	1.52916	2.74941	483.12	0.0157725	0.39513	155.252	367.106
2013-01-22	0.0229889	2.42799	4.8802	5.67211	0.00278659	0.973422	3.01488	4.30224	0.245727	0.14784	1.00483	0.00315824	469.589	0.250784	0.810115	154.505	375.972
2013-01-23	0.125907	0.519304	0.64523	0.0446378	0.175147	0.224424	0.406255	0.00665389	0.0180931	0.25918	0.000103397	0.164623	517.562	1.16143	0.719209	155.252	344.474
2013-01-24	1.48091	1.46873	6.47573	2.96836	5.36976	3.95571	0.0501371	1.07745	2.01345	4.94865	3.46391	0.905995	505.35	0.0927849	0.635696	161.036	356.077
2013-01-25	0.137307	5.66841	0.255636	1.35165	0.0211668	0.346756	1.32815	0.0254584	0.209425	0.115146	0.0429304	0.184866	507.15	0.044089	0.386297	166.152	358.345
2013-01-28	8.67206	6.45747	4.19693	0.24118	6.30928	7.83241	20.7083	1.47616	6.77231	4.71691	6.0008	9.42819	528.08	0.701009	0.00123331	184.145	385.337
2013-01-29	0.829591	0.016004	1.04121	0.206965	1.38679	0.0242006	2.60601	0.00440095	0.228099	1.16172	0.882995	0.811919	527.621	2.97741	1.28752	177.156	388.878
2013-01-30	0.237761	0.10125	0.477892	0.215369	0.231211	0.0265101	0.911254	0.000415379	0.0764398	0.0231303	0.00585793	0.229329	523.494	0.135497	0.0300781	205.062	390.458
2013-01-31	0.0354736	0.165448	1.37499	0.658428	0.190273	0.170881	0.206711	5.92462	0.126391	0.000835775	0.532609	0.00463057	508.052	0.11382	0.0126717	203.918	407.636
2013-02-01	3.2133	0.0404425	0.0373723	1.32333	0.17375	1.09066	13.6732	0.686074	1.39102	0.0429674	0.104583	4.32179	501.76	0.0379322	0	166.41	375.584
2013-02-04	0.000237705	4.43793	1.57113	2.74723	7.01982	0.0533429	3.52e-05	0.087722	0.0380809	5.92398	1.24259	0.0293519	574.082	1.66635	0.193949	215.209	428.076
2013-02-05	0.803853	3.93224	2.12192	10.5773	0.740067	0.828326	0.0937673	1.05216	4.67383	0.0054762	0.661877	0.734152	531.764	0.237486	0.692726	188.238	405.217
2013-02-06	0.0709743	4.07864	1.20002	0.0116412	0.809762	0.041856	0.429151	0.467497	0.0186027	0.0779156	0.000135279	0.0225905	547.092	0.0617772	0.12926	179.828	389.668
2013-02-07	0.132664	0.949413	1.60959	0.632955	0.258297	0.288426	3.17981	0.0903267	0.324102	0.485886	0.0001218	0.333075	542.89	0.389491	0.229521	182.25	413.716
2013-02-08	0.425742	4.11045	3.36974	0.936865	0.416371	6.07374	0.339593	0.263622	0.965805	5.43028	0.919027	0.183723	532.686	0.0184239	2.14826	169.52	376.748
2013-02-19	7.49105	0.597318	0.482378	3.79161	16.7249	7.83464	11.3371	2.99133	3.47953	1.65781	13.0437	9.96253	503.554	1.03779	2.486	151.536	382.594
2013-02-20	0.923902	19.1154	3.01901	2.87116	1.63184	2.37132	0.0483384	3.47161	1.23089	5.41737	0.854366	0.399528	623.501	3.41346	0.482298	215.502	417.794
2013-02-21	9.88728	3.62622	4.60328	0.0568514	16.7635	7.25323	15.9527	5.10326	10.4748	1.34357	13.8833	12.0178	736.037	5.15088	3.13547	231.648	450.713
2013-02-22	0.238987	1.95051	0.0650177	1.73903	0.287206	0.894719	0.910324	0.0618665	0.120906	0.282258	0.000216167	0.286879	604.176	0.126033	0.155913	200.789	442.682
2013-02-25	0.254776	0.783685	1.2472	0.161263	0.304156	0.246018	0.187986	3.62593	0.713694	0.00496281	0.083075	0.103226	687.488	0.167208	0.50357	360.62	566.44
2013-02-26	2.14421	0.244781	0.493669	4.52698	4.4734	2.20663	1.02178	3.13749	3.35877	3.70979	4.52602	2.08735	670.81	0.0140853	1.95374	284.597	547.56
2013-02-27	0.67268	1.79422	0.112575	0.382672	0.622622	0.160799	4.04887	0.0170874	0.342298	0.18079	0.594914	1.1009	591.949	0.0512804	0.408876	216.973	476.112
2013-02-28	7.62519	2.01037	3.29871	0.764688	5.78511	5.86234	16.6374	2.9445	6.30042	5.69572	5.42606	8.91723	557.432	0.767897	0.00127051	240.56	449.864
2013-03-01	0.0170422	4.39673	2.36596	0.116734	0.520445	0.0660331	0.253935	2.20176	0.0846929	4.28892	0.00360368	0.0282691	560.742	2.08716	3.43387	235.93	470.022
2013-03-04	19.9134	1.81343	5.21066	0.402057	20.336	17.2333	46.7708	0.0133504	16.8232	2.66987	21.1162	22.3075	589.518	0.411462	0.047586	196.28	518.473
2013-03-05	7.86348	10.2297	12.6741	4.49545	1.19463	1.66708	22.0691	4.37517	1.82021	6.94569	2.8233	8.90042	502.208	0.686724	0.222823	181.71	497.29
2013-03-06	1.34238	1.63546	11.912	2.54901	0.327741	2.06619	0.458819	4.28558	1.01037	15.1292	1.04745	1.07968	507.15	0.204453	0.018479	183.061	466.128
2013-03-07	1.38937	8.3279	4.06694	0.00909307	1.03476	1.39807	3.21792	0.975839	1.34848	1.71419	0.0437433	1.35965	453.264	1.35687	0.018479	170.564	432.64
2013-03-08	0.390815	2.11425	2.5711	2.07306	0.125239	0.00795858	0.207164	0.744305	0.446306	0.0404628	0.335452	0.230718	432.64	0.273579	1.89597	158.508	421.481
2013-03-11	0.178869	0.577878	0.0109619	0.389831	1.15551	0.0297835	0.903532	0.00335972	0.00304424	0.0431302	0.155237	0.313471	377.136	0.00424961	0.0616126	133.634	467.424
2013-03-12	2.86451	8.17549	9.57682	2.95753	0.603852	3.90906	1.90428	0.641548	3.2368	13.6072	2.57926	2.03929	352.313	0.160851	0.021722	150.553	441.84
2013-03-13	1.12894	0.372859	0.516366	0.595881	0.00169614	3.22068	1.50189	2.17012	2.50086	3.1772	0.0809779	1.22495	364.428	0.00105289	0.806756	139.949	476.112
2013-03-14	0.0964319	4.22959	1.51492	0.276873	1.02704	0.385686	0.0512675	0.0128685	0.0418366	6.49027	0.421617	0.071914	337.09	0.364545	0.299522	127.69	444.366
2013-03-15	0.0449146	0.448267	0.503022	0.0535814	0.152651	0.0209403	0.00042295	0.462556	0.856999	2.50127	0.0435742	0.0487204	351.938	0.243291	1.25948	127.69	441.84
2013-03-18	2.05808	0.684824	0.548625	1.81788	3.5368	1.33702	1.59979	0.694593	4.93899	0.232701	4.72603	2.19829	378.303	0.0552451	0.512741	178.49	501.312
2013-03-19	0.582036	0.56091	0.0273067	0.536744	0.70342	0.256553	2.59705	2.54926	0.265503	0.0653084	0.633673	0.808568	446.9	1.86189	2.2896	207.072	542.89
2013-03-20	9.86668	6.09186	6.65903	5.79283	3.79915	9.23184	20.1175	1.74602	6.56086	4.0205	5.53511	10.9809	383.376	0.688108	1.59789	160.529	526.702
2013-03-21	0.149683	2.17049	5.05157	0.326704	0.0380318	0.631102	0.0899171	1.42484	0.281282	0.859305	0.157941	0.0339526	389.668	0.652685	3.00279	195.72	570.732
2013-03-22	0.0380771	0.513091	0.000842899	0.000102904	0.0969422	0.0624241	0.0161589	0.0392069	0.056638	0.732036	0.0410432	0.0160985	365.192	1.04495	0.00882322	184.145	539.168
2013-03-25	0.051699	0.321583	0.0362047	0.000837713	0.0122344	0.690569	0.103044	0.0460928	0.107229	1.45803	0.372495	0.0396886	364.046	1.47146	0.0198057	188.788	520.296
2013-03-26	1.65057	0.139916	0.136705	0.231835	3.07971	0.46602	5.15511	1.59479	2.11175	0.803919	1.44934	2.15125	317.196	2.2847	0.169478	163.073	475.24
2013-03-27	0.0944578	1.4822	0.133901	1.39719	0.0274835	0.280048	0.437733	0.203405	0.0347981	0.244928	3.02e-05	0.108092	322.202	0.314701	1.7107	172.923	453.69
2013-03-28	10.4227	0.732396	7.27476	1.81548	3.2897	3.7102	29.1685	5.3094	8.05639	1.74119	6.73183	10.986	330.876	0.537041	0.00212423	161.29	461.82
2013-04-01	0.00127226	0.291903	0.448454	2.27207	0.133283	0.133258	0.0430412	0.773075	0.106094	0.133097	0.524964	0.0600094	368.64	0.0207583	0.0762963	184.416	502.208
2013-04-02	0.250628	16.0147	6.89665	1.47078	0.226776	0.0916489	0.125599	0.272811	0.231918	1.69696	0.000388939	0.0745044	373.649	0.0179006	0.679149	163.328	485.321
2013-04-03	0.0922619	0.00468432	0.775991	0.412879	0.170477	0.659542	0.00120727	0.455131	0.177928	0.578435	0.15323	0.0130984	472.628	5.28628	2.86337	201.924	531.303
2013-04-08	0.0626365	2.02438	3.7735	0.818563	1.98846	0.177923	1.27523	0.00461243	0.171702	1.89548	0.0342702	0.206052	441.42	3.1062	19.5205	173.976	563.588
2013-04-09	0.572686	2.92105	1.37556	0.19169	0.304331	1.57299	1.22777	0.135066	0.736658	0.716011	1.71361	0.476829	426.01	0.764725	0.788305	164.866	539.633
2013-04-10	0.030752	3.30666	0.211483	1.64008	0.590756	0.343291	0.246086	0.687058	0.178268	0.0034072	0.00317628	0.0274489	422.303	0.188696	0.475264	152.77	521.666
2013-04-11	0.106056	0.0108792	0.490333	0.592966	0.856084	0.00461342	0.017731	0.00417696	0.0708145	0.334401	0.535136	0.0897156	449.44	1.49628	1.2822	149.818	513.023
2013-04-12	0.471266	0.305483	1.026	0.396086	0.525204	0.555863	0.565844	1.66799	0.557166	1.65989	0.82604	0.407328	510.308	5.72919	8.86666	145.444	519.384
2013-04-15	1.26077	0.0670085	5.07915	1.89417	6.2574	0.963182	0.00929109	2.50244	3.08918	3.99773	5.92576	1.06635	890.426	7.59574	1.58923	298.253	668.222
2013-04-16	0.930944	0.373157	2.19498	0.18994	0.0315516	1.61298	2.39785	0.018146	1.16275	0.800492	0.201044	0.865345	746.382	0.00050795	2.13298	194.882	597.314
2013-04-17	0.0289055	3.82391	4.07704	3.97069	0.00285135	0.159263	0.665235	0.0671742	0.0535029	1.49844	0.00042845	0.00207077	969.7	5.62687	1.14107	272.58	738.752
2013-04-18	0.0735729	0.229041	0.0448816	0.171613	0.00836408	0.302944	0.404599	1.22957	0.0650065	0.186278	0.0537729	0.0671294	813.961	1.82956	0.433898	308.354	691.164
2013-04-19	6.76198	2.6696	3.48521	2.77098	5.60226	4.27634	12.5154	4.98968	5.40619	5.31877	5.81703	7.6173	760.105	0.0570316	2.21009	224.101	596.825
2013-04-22	0.000254588	0.567617	1.31426	0.618751	0.111674	0.101026	0.153814	0.247176	0.594126	4.84178	0.0493698	0.0155431	628.505	0.758293	0.0172414	207.072	594.872
2013-04-23	9.85188	5.61003	6.15929	3.07467	8.80529	8.37145	15.1477	3.89254	9.68204	5.12657	10.7305	10.6354	596.825	0.20195	0.0329513	181.71	567.869
2013-04-24	3.57594	3.49844	10.1754	0.43078	2.00321	4.76206	4.36281	2.4124	2.80007	34.3946	2.17566	3.47773	541.028	4.25816	2.13253	185.232	540.098
2013-04-25	1.4809	0.103135	4.14912	0.260149	1.54517	1.77099	1.58197	0.812946	1.96483	2.66524	2.28861	1.24619	514.382	5.6978	0.809148	185.504	551.31
2013-04-26	1.17087	2.62568	6.94819	3.0129	1.30438	0.335164	0.221632	2.51492	3.05652	1.37572	0.895659	0.700507	506.7	0.474094	0.569827	185.232	540.098
2013-05-02	0.0331858	1.76638	2.34187	0.421668	2.98076	0.0825662	0.538633	1.25626	0.0986764	8.6053	1.54834	0.00907902	599.76	1.31908	4.17139	184.688	513.476
2013-05-03	3.19949	6.44865	3.04833	1.54364	0.826566	4.18002	4.43848	3.07415	2.54059	0.504397	1.81634	3.06629	576.48	2.69184	17.4544	165.123	466.992
2013-05-06	2.11339	1.20748	5.51736	4.41686	1.98038	3.3467	0.788693	0.689691	2.7557	9.1985	3.63748	1.7368	633.026	0.331508	0.14568	160.276	481.803
2013-05-07	0.0277878	0.226302	0.140674	0.673831	0.390344	0.154155	0.0771967	2.61541	0.079634	0.488348	0.317137	0.0244767	594.384	0.296236	0.0293375	164.609	435.974
2013-05-08	0.365159	4.578	2.82188	0.101878	5.74e-07	0.883617	0.0352248	0.0211934	0.880448	5.0688	0.0431986	0.257075	512.57	1.00504	1.76984	160.276	449.44
2013-05-09	0.191207	0.358269	0.197014	0.519801	3.31395	0.0276514	0.749981	0.128183	0.0963264	2.89309	0.383934	0.350235	540.098	0.0243304	0.0372037	172.397	467.424
2013-05-10	0.287473	7.41e-05	0.291467	0.0111615	1.34836	0.54168	0.416139	0.0481066	1.07365	0.0815293	0.116675	0.264831	521.209	0.0851582	4.95315	158.508	457.532
2013-05-13	0.0446546	0.208766	2.43879	0.0009759	0.0702617	0.389679	0.505723	0.00131656	0.147969	5.54408	0.0746162	0.157637	559.796	1.21433	0.714527	157.502	455.822
2013-05-14	1.98978	1.16312	1.5021	2.93986	2.05189	3.12473	1.75423	0.616447	2.32579	1.48601	1.63124	2.22023	581.774	0.718802	0.267705	163.073	459.245
2013-05-15	0.54201	3.06108	11.2325	0.271513	0.0398697	1.18528	0.0709707	0.452287	0.880329	9.12554	0.022737	0.295341	599.27	0.000113282	1.2241	164.096	431.393
2013-05-16	2.65678	0.755049	0.838604	0.896152	1.9389	1.37493	6.40413	1.19015	2.43054	9.13962	0.712745	3.27546	594.872	0.908966	6.883	170.825	406.829
2013-05-17	2.33104	0.104494	3.58753	1.76899	9.83909	1.33709	1.80048	2.3762	4.56386	2.273	2.64296	2.3388	520.752	0.833672	0.178823	155.002	386.516
2013-05-20	0.66264	9.03625	6.82151	0.3527	0.00186193	2.34433	0.850819	0.443143	1.89433	1.15585	0.933065	0.455806	549.434	0.352504	0.477547	169.52	452.413
2013-05-21	0.222467	0.288756	11.4726	0.12481	0.13171	1.37008	0.0605892	0.613105	1.1819	0.00147802	0.11961	0.0403305	534.072	0.595181	1.9505	178.757	440.16
2013-05-22	0.0121049	0.00170016	4.9797	0.606124	0.0168326	0.00739699	0.268997	5.34875	0.797358	0.528376	7.25e-07	0.014781	597.803	2.74488	0.875155	190.992	528.08
2013-05-23	1.51141	0.0829524	0.0685994	0.116662	2.3053	3.15106	3.2668	2.6542	0.519693	0.0109082	2.89012	1.83077	542.89	0.0221584	2.75055	197.965	542.89
2013-05-24	0.635364	2.05201	6.87493	0.181672	0.335287	1.13565	0.16121	0.0818192	0.950173	0.0547978	0.735182	0.30821	509.405	0.0887658	0.598194	195.72	598.781
2013-05-28	2.72806	1.86299	2.69746	1.37717	1.64584	1.2311	8.67888	2.3024	1.48663	1.89382	2.15081	3.23423	526.702	0.738684	6.09249	209.67	561.216
2013-05-29	0.0172483	0.790651	1.04563	0.0856775	0.0704687	0.945614	0.265834	0.435944	0.100255	0.00196293	0.034006	0.0046263	577.922	2.621	2.50668	219.929	607.622
2013-05-30	0.0319046	0.925451	0.199989	1.72e-05	0.146134	0.424958	0.0475868	0.112941	0.0170235	3.12078	0.11299	0.0974876	586.124	0.222166	0.117824	211.121	585.64
2013-05-31	0.91104	3.29e-06	1.68005	1.61845	0.525216	1.41727	1.12036	0.597033	0.787308	0.348261	0.831039	1.13343	595.848	3.12667	1.80927	265.69	636.048
2013-06-03	0.0799865	0.168079	1.29656	0.0408572	0.00667458	0.100326	0.0427768	0.0163749	0.176555	0.688604	0.1786	0.0213204	614.544	2.55072	1.41082	265.038	609.596
2013-06-04	2.45248	4.6129	5.53194	2.22232	2.57119	5.31816	1.13083	1.6027	2.72413	0.316598	3.38477	2.04538	607.13	0.00286672	0.162097	264.713	616.529
2013-06-05	0.00238831	0.12843	1.27673	0.122755	0.0835008	0.12869	0.371522	0.00743329	0.0355976	0.0022295	0.0363952	0.0400124	599.76	0.102926	2.04585	306.25	647.702
2013-06-06	1.98387	4.20539	2.38105	0.615809	0.62674	0.670657	2.97065	1.48732	1.80725	12.6654	1.70434	1.65138	570.732	1.24287	0.018318	276.557	678.082
2013-06-07	3.25084	2.34959	2.01357	6.62488	3.67927	3.45293	2.59474	3.26034	3.82726	6.21567	3.30497	3.03895	502.208	2.1532	0.455485	229.22	662.548
2013-06-13	10.8778	2.22672	2.35705	4.46055	15.0337	10.908	14.1731	17.0227	10.1761	6.55866	18.4671	11.897	460.961	0.325618	0.442522	269.288	741.473
2013-06-14	1.0302	5.4657	11.6279	0.400763	0.00498289	2.88599	0.19844	0.0425513	1.60478	9.89834	0.362855	0.488582	450.288	1.4476	2.72275	294.123	811.11
2013-06-17	0.11795	3.82116	0.0229777	0.0316339	0.328924	0.330797	0.573694	0.876747	0.0081584	0.0891087	0.199647	0.287865	442.682	0.000940081	0.440663	282.24	803.722
2013-06-18	0.301775	0.0726045	0.00124531	1.49119	0.094228	1.21431	0.779481	0.10902	0.0871056	6.3394	0.00407363	0.382143	426.01	0.373625	0.312723	275.892	797.498
2013-06-19	0.512201	0.40503	0.0679897	1.81529	0.257079	0.719784	1.96168	2.89532	0.379088	0.209018	0.0429853	0.556721	399.2	0.0500377	0.110301	276.89	763.417
2013-06-20	11.2788	11.0533	12.8295	5.39566	11.7828	11.4301	11.88	5.96894	12.5011	34.5308	12.2179	11.2819	670.81	12.0375	7.43799	419.84	1237.63
2013-06-21	0.0707203	0.071064	0.167634	0.00492828	0.938498	0.0120784	0.0111206	0.26237	0.60696	0.000156217	0.754738	0.0308215	560.742	1.31031	5.40243	357.21	997.296
2013-06-24	42.0648	18.9368	37.1729	19.3549	45.3488	32.8188	62.0436	33.6112	41.367	15.0403	46.2408	42.4565	591.462	1.78009	0.3131	404.412	1239.74
2013-06-25	0.0945389	0.858501	0.857776	0.00803096	1.44764	0.136816	0.223366	0.315373	0.115286	18.0817	2.07849	0.0712792	558.377	0.0357797	2.88631	341.141	1177.18
2013-06-26	0.379813	10.6453	21.2517	0.252249	0.898986	3.55726	0.340242	0.0221766	0.548498	6.404	0.010215	0.0176164	520.752	0.0532247	0.775504	296.184	1004.26
2013-06-27	0.447455	0.207934	8.35373	1.49049	2.55233	1.64163	0.0574293	0.632559	0.869512	3.86541	0.993715	0.122054	536.849	2.52776	4.34743	284.26	936.972
2013-06-28	1.94288	0.602548	0.318221	0.364889	2.20705	0.26063	13.0647	0.217692	0.204273	0.24976	0.0726254	3.34866	500.417	0.438218	0.0593552	284.26	877.344
2013-07-01	0.906617	9.25836	9.85391	3.799	0.293801	1.5987	0.0463834	0.953007	1.44007	1.38192	0.690775	0.329995	491.952	2.64513	0.463314	267.977	819.677
2013-07-02	0.493346	12.9217	4.81979	6.6295	0.000615516	0.403742	0.208774	0.598072	0.440305	3.66581	0.092341	0.15274	512.117	2.99601	0.552682	270.274	938.81
2013-07-03	0.330325	0.968942	2.30935	0.51441	0.794823	0.0621065	2.78565	0.693514	0.892547	5.02634	0.958376	0.673162	660.49	5.07337	4.22891	262.44	1019.52
2013-07-05	0.691756	5.81243	2.92738	0.71327	0.0096081	1.54765	4.05	0.0366588	0.463057	7.44401	8.98345	1.07988	715.028	1.30284	1.57456	221.712	949.256
2013-07-08	9.93819	4.45699	21.9063	3.69936	30.8213	8.15462	3.84431	9.63029	19.1523	17.7361	23.9223	8.29745	643.637	0.0033894	0.0726326	218.448	924.768
2013-07-09	0.0136465	0.885913	0.307929	0.0429387	0.0513044	0.00712876	0.0886419	0.605118	0.0543419	0.250181	0.165975	0.00192875	636.048	0.17346	0.0193528	205.923	831.169
2013-07-10	8.21543	2.32808	11.6317	2.7249	13.3307	6.66865	9.59007	4.33437	9.80704	6.7423	12.8926	7.83636	687.488	7.90425	0.240093	201.924	800.324
2013-07-11	16.6175	4.07867	8.49427	3.58171	12.7072	4.92865	39.4516	11.9258	13.8637	6.92964	16.9245	20.3484	604.176	2.41246	0.0532824	196.28	752.405
2013-07-12	3.5976	0.0194458	0.410251	0.273737	5.67349	2.89743	9.78552	1.09247	1.85499	0.177711	5.02048	4.9737	600.74	1.05176	0.612552	191.546	817.96
2013-07-15	2.36966	9.21912	10.5354	1.29385	0.00815205	3.92542	2.02477	0.250492	2.17353	12.6711	0.782898	1.94121	562.638	0.108973	0.000336425	190.164	770.062
2013-07-16	0.42131	0.450846	3.69749	0.441586	0.0152422	2.38597	0.0119907	0.0236937	1.02738	0.27214	0.35971	0.20816	600.25	0.091067	0.0483299	207.936	803.722
2013-07-17	2.26872	4.73852	2.40917	5.74854	0.349695	2.52196	1.92431	1.41085	2.07394	0.174973	2.16026	2.31668	542.89	0.2309	0.120475	189.888	800.89
2013-07-18	1.59456	0.414341	1.26156	0.753328	2.47138	0.522361	5.13457	1.25697	0.841983	4.09061	2.46492	2.74463	531.303	2.09205	0.0013298	189.613	740.928
2013-07-19	6.1862	3.60383	3.26308	5.70095	5.32102	5.0886	7.99262	5.20199	5.48096	4.26278	9.22435	6.11663	579.846	0.00308814	0.114124	157.252	691.69
2013-07-22	0.808595	6.13457	8.57951	1.13024	0.0180979	1.79794	0.00628808	2.33301	0.303107	3.70899	2.42354	0.284311	587.093	1.67804	0.227257	151.044	642.622
2013-07-23	7.45564	4.63515	9.53723	4.95728	5.20405	6.95376	7.80332	3.09575	8.78494	11.7107	9.73255	8.12016	558.377	0.236754	0.1703	160.276	578.403
2013-07-24	0.153803	3.24429	3.51264	0.00690814	1.32322	0.116915	2.98096	0.00352061	0.0588085	2.00019	0.457649	0.546852	565.013	2.61972	0.914565	173.712	599.27
2013-07-25	0.771132	2.83761	14.3514	0.0546452	0.00392834	2.42556	0.061592	1.26864	0.623347	20.408	0.436123	0.261311	546.157	0.00323811	0.0144449	168.221	562.164
2013-07-26	0.234964	0.117918	0.0185334	1.19138	0.276673	0.000870557	0.430852	0.277388	0.311314	0.0130411	0.301504	0.375767	528.08	0.456237	0.241565	161.798	540.098
2013-07-29	4.51055	0.781089	0.99832	3.09285	6.29302	4.32943	7.19519	3.89083	5.08067	6.51782	4.76717	4.7683	519.384	0.0205312	0.241565	179.292	613.058
2013-07-30	0.11545	1.86783	6.67679	0.047999	0.542543	0.0825204	2.22034	0.616724	0.00206226	2.66084	1.2847	0.377919	551.31	2.00275	0.341639	179.292	615.04
2013-07-31	0.0729836	0.385154	0.073098	0.660785	0.404069	1.01371	0.276305	0.00169702	0.110693	5.60438	3.84e-06	0.0274894	526.702	3.5438	0.152135	180.903	604.668
2013-08-01	5.86326	5.22789	17.0276	2.15843	7.54062	5.578	5.39285	5.57845	6.47976	5.44496	5.35792	5.56375	496.398	7.05996	3.54289	167.444	574.082
2013-08-02	0.0237298	0.000537677	0.652945	0.61111	0.163688	0.031711	0.00250096	0.268101	0.0869498	0.0426247	1.04e-05	0.00714676	495.508	0.849151	0.079733	143.52	553.661
2013-08-05	2.09035	7.03832	3.86349	5.13017	1.00705	2.68845	1.06424	1.58658	1.20921	0.250887	2.92225	1.88492	523.037	0.0955189	0.0269137	140.186	524.868
2013-08-06	0.598259	0.867903	1.42675	0.267776	1.40079	8.61137	0.0358657	5.18574	0.181746	1.637	0.689399	0.448663	512.57	1.48206	0.90555	161.798	540.562
2013-08-07	0.451092	3.21322	5.50938	0.0516737	0.22066	0.917118	0.0368181	1.19768	0.215599	6.19731	0.106275	0.323973	508.954	0.753056	0.122481	168.48	603.194
2013-08-08	0.00311971	1.30481	1.39245	0.000385216	0.426228	0.192058	0.369236	0.17855	0.303832	0.221456	0.191235	0.0284128	495.062	0.853231	0.984224	162.053	620.508
2013-08-09	0.153724	0.0180842	0.530434	0.0661417	1.47326	0.00853478	0.048892	0.179163	0.00123657	0.901435	6.3015	0.163612	512.57	6.11473	1.1757	179.828	577.922
2013-08-12	6.45924	0.00336601	0.128751	2.91279	29.7389	1.83952	12.778	4.6183	6.83189	0.000110811	11.2576	8.29188	514.382	0.0199815	0.526407	164.096	525.326
2013-08-13	0.110963	0.0747607	0.594256	0.186069	0.383861	0.0223427	0.605282	0.102329	0.470802	0.033299	0.046249	0.0709193	512.117	0.306994	1.64355	151.536	560.742
2013-08-14	0.173057	0.257756	0.164399	0.432624	0.429428	0.116426	0.223373	0.83545	0.238545	3.27177	1.323	0.180019	535.923	0.0106013	0.151499	170.042	555.545
2013-08-15	1.50079	9.58211	1.26418	0.900606	2.94629	2.11302	1.62353	0.933914	0.359241	0.851685	0.400617	1.38709	583.222	0.253936	1.41625	216.973	586.124
2013-08-16	1.2328	4.29972	8.38201	3.17847	1.12994	2.3588	0.0488604	0.328406	2.99459	5.33423	2.54123	0.568067	575.52	0.0194682	0.0461654	206.497	605.652
2013-08-19	1.60432	2.35301	8.04482	2.08521	0.977303	3.2523	0.3577	0.0357	0.728756	37.9516	3.70876	1.38593	551.31	0.167966	0.134935	228.01	621.505
2013-08-20	0.454327	1.11436	0.0513468	0.100219	1.46606	0.0667343	0.707905	1.19842	0.156807	0.994392	1.5653	0.667123	584.672	4.46429	0.363848	222.308	643.637
2013-08-21	0.00554829	0.00220081	1.73306	0.026506	0.396793	0.00478975	0.190942	0.0117356	0.0296936	0.364173	0.208852	0.0281414	591.949	0.863026	0.00521504	254.084	695.904
2013-08-22	0.0073168	1.38369	0.761075	0.0267232	0.869378	0.0615907	0.0760246	0.583769	0.00767658	2.0926	0.617646	0.0407752	541.028	0.916972	0.07847	217.858	640.596
2013-08-23	0.370647	0.0887715	0.000449163	0.192494	0.644174	0.0104894	1.27456	0.490645	0.328543	1.78577	0.613201	0.54869	515.29	2.15024	2.09199	195.44	613.553
2013-08-26	4.38998	1.20021	6.72847	2.06322	3.84732	3.58975	6.69313	2.85639	4.24875	5.03254	3.85665	4.43768	548.965	0.319315	0.00961597	224.7	639.584
2013-08-27	0.134423	0.00282921	8.82e-05	0.244618	0.015797	0.10841	0.0156014	0.0980444	1.01706	0.122309	0.955902	0.0507009	739.296	9.03013	6.86766	281.233	740.384
2013-08-28	0.364709	6.78253	4.45572	1.09771	0.648094	0.196694	0.835139	0.127861	0.0442897	9.43141	0.971814	0.301815	887.444	0.934718	0.838785	271.92	780.085
2013-08-29	0.108731	0.00540787	1.42759	0.0881991	2.238	0.0733158	0.0546387	0.0136602	0.041355	0.465445	2.10183	0.175954	751.308	2.30502	0.301328	282.576	791.297
2013-08-30	0.161954	2.32288	12.5919	0.659383	1.49227	0.954023	0.485149	0.110352	0.320258	15.6003	1.15163	0.0361064	789.61	0.239739	0.651712	289.34	754.601
2013-09-03	3.43688	4.46117	10.1236	3.6684	4.63355	5.91038	2.84893	0.805064	2.53284	9.66988	2.82735	3.0243	864.948	0.405736	0.172025	275.892	795.24
2013-09-04	0.00220536	0.733005	0.145653	0.085743	0.27304	0.00905122	0.0831163	0.023951	0.0228158	0.468706	0.563699	0.026131	825.413	1.63337	0.0191668	252.174	752.954
2013-09-05	0.0533261	0.0217459	0.366891	0.451779	0.89095	0.186691	0.058244	0.692243	0.330091	2.16024	1.32008	0.145972	752.954	1.2577	0.0191139	248.693	704.903
2013-09-06	0.509712	0.13413	0.223987	0.0115402	0.447435	0.291465	1.03847	0.00430179	2.07003	0.157311	0.0342655	0.466385	789.61	3.74451	1.32348	251.222	695.904
2013-09-09	7.9562	0.149667	0.382166	0.780114	2.67927	1.66013	38.099	2.75813	3.94631	0.0412199	2.34917	11.9206	780.085	0.824657	2.8175	244.297	712.356
2013-09-10	1.68073	0.618316	0.00466195	0.358422	6.06534	2.9391	2.08353	4.08022	4.80394	0.853492	1.31951	1.94602	735.494	3.88683	7.44112	211.121	659.976
2013-09-11	1.47e-05	0.517702	9.49187	0.307391	0.683369	4.85e-05	0.0336675	0.0718251	0.40898	15.7611	1.66317	0.104021	591.462	0.0249779	0.0578724	190.992	629.508
2013-09-12	0.649331	0.0269854	0.00205824	0.417238	0.620423	1.22448	6.11985	0.0277283	0.00934656	0.740371	0.858975	0.969337	555.545	0.978229	0.430835	204.204	624
2013-09-13	0.272843	0.61492	0.9546	2.05069	1.87358	0.0863174	2.62132	0.514617	0.266	0.190403	0.28733	0.551551	537.312	0.142754	0.0312098	200.506	628.505
2013-09-16	0.0816957	0.65699	0.598292	0.303596	0.129117	0.078463	0.665641	0.11114	0.00367045	1.45924	0.599993	0.17914	530.381	2.71491	4.77828	206.784	652.803
2013-09-17	4.01611	1.48399	1.60497	4.08696	3.42791	1.25585	6.7011	2.36992	3.97639	3.23959	4.75705	4.33496	536.849	1.24043	2.70986	211.121	676.52
2013-09-18	0.160824	1.19818	0.00258739	0.0223019	0.0135057	1.36281	0.0738034	0.276576	0.0550834	1.03389	0.125415	0.0455846	520.296	7.22294	0.00134496	184.688	626.501
2013-09-23	2.96429	6.99888	12.5195	2.85593	1.6954	11.2809	0.582729	1.93537	3.20451	18.5229	1.52388	2.63101	495.953	18.9471	0.23719	204.776	594.384
2013-09-24	0.687225	0.00468801	1.10076	1.50406	1.45796	0.627844	6.37026	0.332375	0.187604	0.245929	1.09608	1.33519	506.25	0.149593	0.662458	198.246	586.124
2013-09-25	0.298343	0.353698	0.287461	0.0508525	0.872948	0.104519	0.548511	0.601533	0.808939	0.62854	0.280492	0.371732	498.182	0.275129	2.68807	196.28	560.269
2013-09-26	3.68107	2.48786	2.60834	0.00328902	0.636602	13.0435	5.48481	4.8934	7.2501	3.88091	3.10802	3.43229	473.933	0.16663	0.302119	197.684	524.41
2013-09-27	0.180671	2.66767	0.388922	0.116951	0.119277	0.48342	0.365458	0.018684	0.00388646	1.33149	0.0995057	0.19409	476.986	0.0543147	0.292159	239.012	532.225
2013-09-30	0.598217	0.0310668	3.56077	1.99152	9.34e-06	6.30858	0.00427279	0.708199	0.451364	2.73155	0.335289	0.342923	528.08	0.237445	2.16868	275.56	650.76
2013-10-08	2.05859	0.0121396	6.44707	1.00235	2.1264	1.44683	1.83585	1.7658	3.17737	38.0409	1.40254	1.82598	481.803	1.31377	6.15883	413.716	761.208
2013-10-09	0.410213	0.0161151	0.538703	1.12966	0.160655	1.40395	0.308427	0.0394284	0.956638	0.229569	0.170627	0.231306	540.098	3.46676	1.96757	384.16	730.621
2013-10-10	0.763402	1.48872	0.453486	0.0697174	0.572123	0.157879	3.22126	0.317432	0.509493	0.75	0.140202	0.987888	457.532	2.00693	5.59724	271.59	644.144
2013-10-11	2.63358	1.52301	0.258502	1.8854	4.90939	2.64063	4.24932	2.92167	2.73709	0.248644	1.77054	2.56121	464.402	0.786289	0.77753	247.118	606.637
2013-10-14	0.153688	0.597137	0.541492	4.74881	0.991497	1.69737	0.956023	1.10958	3.32194	0.0804861	0.0151088	0.026662	507.15	0.0803374	0.221896	258.245	619.014
2013-10-15	0.0123577	1.9371	0.380473	0.912068	0.437311	0.365141	0.390648	2.09235	0.0251795	0.00170171	0.037773	0.0413874	553.19	1.65583	0.23925	348.196	692.216
2013-10-16	4.49569	2.42596	3.62258	3.19091	2.14615	10.086	3.4553	0.463052	8.15036	25.4397	3.2088	3.56397	472.193	1.36797	0.0117444	216.384	598.292
2013-10-17	0.0818588	0.388221	0.0251605	0.0217877	0.964364	1.12016	0.148765	0.16913	0.00136172	3.12667	0.0359441	0.110648	450.288	2.54601	1.26685	181.71	514.836
2013-10-18	0.228264	0.00622239	2.17481	0.128923	0.170882	1.28377	0.438174	0.169497	0.0660143	2.70277	0.0140719	0.276522	404.814	0.0221465	0.0187738	170.042	460.532
2013-10-21	4.03341	5.13698	9.27377	12.226	3.50955	10.3748	1.3519	4.57074	3.96989	7.82422	1.32935	3.41775	437.228	2.52442	0.00409151	173.186	438.902
2013-10-22	1.07883	0.101902	6.24216	0.883297	0.0354848	4.44549	1.90189	0.0699668	0.0405654	6.79171	0.11012	1.06993	467.424	2.80875	0.00833706	177.689	468.723
2013-10-23	2.28265	3.17469	9.36076	12.9656	0.847397	7.9509	0.00168004	1.65481	3.68911	13.4055	1.77123	1.26916	541.958	0.563296	2.83676	180.096	553.19
2013-10-24	0.52586	0.0580229	0.0796393	1.1958	4.83798	0.233027	1.03834	1.94024	0.365201	0.00473148	1.08904	0.556838	478.734	0.0667351	1.07247	174.24	595.36
2013-10-25	2.27467	7.28777	13.1882	7.21389	1.4533	3.86349	0.0012462	0.923277	3.10258	3.52351	4.5198	1.79557	411.278	0.59753	0.767377	171.348	575.04
2013-10-28	0.0292847	1.87898	0.437265	0.671596	0.00534312	0.0148061	0.0347369	0.104579	0.121378	2.32332	0.148795	0.0121095	423.125	1.86703	5.86023	177.156	569.3
2013-10-29	0.284358	1.53917	7.98419	1.44924	0.165249	2.30032	3.29443	0.379016	5.78674	8.46727	2.44436	0.0662806	426.01	0.208652	0.0534204	179.828	526.244
2013-10-30	2.30474	1.78686	0.763543	1.5246	2.95046	5.08689	0.918828	10.918	5.33864	1.16728	1.61753	2.19662	438.902	2.3019	0.116882	186.322	535.923
2013-10-31	1.95171	3.13324	3.89929	7.67928	0.390706	4.80026	1.42739	3.61502	1.07967	1.44181	0.333668	1.99355	423.948	0.290071	0.6643	189.062	500.864
2013-11-01	0.0744958	0.224093	0.882458	0.304768	0.251983	0.112413	1.41314	0.0879957	0.000247567	1.015	0.139626	0.223242	453.264	3.28694	2.69236	176.358	535.923
2013-11-04	0.00135369	1.10857	1.3639	0.0309776	0.628672	0.392178	0.629296	1.02642	0.273888	2.26591	0.0475922	0.0357636	472.628	0.000447253	0.779814	167.185	511.664
2013-11-05	0.195078	0.0284618	3.0947	0.610028	0.0996687	2.33479	0.142395	0.0648707	0.339422	2.59518	0.373372	0.0193661	491.952	1.5762	0.023251	176.093	589.033
2013-11-06	1.4945	2.11118	0.883826	0.858725	2.96149	5.87621	2.56682	0.951331	1.15501	0.359751	0.425797	1.62572	440.16	2.02919	0.182855	160.529	573.124
2013-11-07	0.599287	2.79427	5.41647	1.61252	0.000194266	2.2083	0.00256738	0.00064218	0.577072	1.91142	0.874527	0.307545	432.224	0.268891	5.21042	193.488	606.637
2013-11-08	2.04382	1.48265	2.99748	1.67572	4.65763	1.28676	1.95898	0.918955	1.99591	4.60732	2.67609	1.96821	388.09	0.107829	1.36191	166.41	574.082
2013-11-11	0.135215	6.83364	1.03312	1.8283	0.114102	0.0029103	0.0439695	0.0132088	0.415742	0.256586	0.0359676	0.118069	387.696	0.36118	1.95913	157.001	568.346
2013-11-12	1.0259	1.65257	0.297371	2.28533	0.318427	0.580065	1.85359	0.0231286	0.37939	2.84128	0.943741	1.07274	412.902	4.56053	0.249883	164.352	532.686
2013-11-13	4.62412	2.68336	1.04267	2.50502	5.30038	4.28768	7.67227	11.4685	3.46933	7.79069	2.87121	5.02753	385.337	0.713669	0.327483	156.75	577.922
2013-11-14	0.759016	2.09203	6.41898	2.02431	0.179119	3.35112	0.0514145	1.96e-05	2.18677	6.0317	0.647628	0.509139	396.806	0.0255537	1.669	153.017	545.222
2013-11-15	4.03425	0.611682	4.50226	3.10731	2.70886	3.61535	6.3186	3.52332	4.09336	5.79327	3.12242	3.94557	375.972	0.00181928	0.00136491	148.596	621.505
2013-11-18	9.30339	0.851871	5.82517	5.13981	5.40941	6.51987	23.5797	4.43938	6.22741	7.12033	4.50531	10.7008	388.484	0.679443	0.256843	171.61	793.549
2013-11-19	0.183129	0.234312	0.00592891	1.66458	0.00629977	0.0833764	1.02101	0.0313117	0.000156513	0.0217403	0.0145227	0.478291	393.229	0.117913	0.220761	179.292	734.952
2013-11-20	0.417248	0.276756	1.09576	0.0299922	0.00213501	0.414475	0.125264	0.0590392	2.27869	13.7849	0.302137	0.275185	394.817	0.000114767	0.000341164	179.56	713.958
2013-11-21	0.294859	0.0865451	0.361096	0.61469	1.7645	0.0108974	0.965743	0.27399	0.438071	2.4879	0.314522	0.377916	349.316	4.53928	2.23286	160.276	698.545
2013-11-22	0.273732	0.589555	2.31906	0.133525	0.0915988	0.339789	0.221633	0.121637	0.338638	3.78354	0.0104482	0.250297	327.61	0.745993	1.7417	150.308	655.36
2013-11-25	0.0957002	0.00240592	0.029684	0.0140226	3.23251	0.0512637	0.332221	0.64081	0.201939	0.40535	0.24123	0.152073	369.793	0.505938	0.227596	163.584	648.212
2013-11-26	1.55e-05	0.025555	1.82142	0.00137012	0.593083	0.0244196	0.00557485	0.0139138	0.0178081	1.46499	0.00510769	0.00258015	347.45	0.230967	1.17906	164.096	636.048
2013-11-27	1.2781	0.505401	4.08234	0.344153	1.88122	0.935467	1.25812	0.27647	2.3397	5.26813	0.657199	1.27075	384.944	2.15106	0.41564	168.48	650.76
2013-11-29	1.26122	3.62038	3.02447	2.23122	0.592643	1.2243	0.151124	0.50753	1.48595	1.48304	5.598	1.01623	400	0.293453	0.0505487	187.69	601.721
2013-12-02	3.22484	10.2469	30.6673	13.8072	2.5468	19.2005	2.4286	6.63e-05	11.7487	30.2564	5.47711	0.688663	411.278	1.29691	0.142451	202.493	643.637
2013-12-03	1.78002	4.77042	4.2352	4.61517	1.48417	3.58181	0.00274405	3.43718	3.83921	23.9344	4.12766	0.974521	379.86	5.49367	1.95545	211.702	680.166
2013-12-04	2.13334	1.83589	2.13101	3.0411	0.735263	5.88503	0.859764	1.09071	4.27869	13.62	1.32416	1.73095	363.284	1.39851	0.0344361	216.09	685.392
2013-12-05	0.0556961	0.00424553	1.74133	0.0242683	0.0139487	0.302069	0.0521216	0.122989	0.146961	12.2209	0.00707368	0.0787934	345.588	0.0306805	1.13437	227.406	678.082
2013-12-06	0.296173	0.0298795	1.78553	0.013204	1.59204	0.0510882	1.0277	0.00514662	0.0812535	2.63858	0.0474856	0.418204	322.202	0.12208	0.260007	190.164	645.16
2013-12-09	0.0224443	0.0142526	1.11565	0.30598	0.0548096	0.819585	0.132031	0.0679378	0.0390966	0.0781992	0.0121169	0.00333135	327.61	0.152557	1.66618	181.98	674.441
2013-12-10	0.00849945	0.626452	0.0161757	0.0317765	0.792604	1.06342	0.174211	0.205355	0.249392	0.824347	0.110308	0.00998291	322.202	1.55902	1.12247	193.488	604.176
2013-12-11	2.31405	0.587774	1.46267	0.742458	1.50557	1.37936	4.23949	1.57067	2.44677	2.77646	2.52216	2.77904	323.28	1.19738	0.263034	237.776	643.637
2013-12-12	0.000231094	0.626166	1.01211	0.0316373	8.58e-05	0.0280265	0.184726	0.037121	0.0184787	2.03072	0.117403	0.0129867	330.876	0.00169246	0.193108	241.492	645.16
2013-12-13	0.00210855	0.166954	0.0413451	0.0943899	0.946584	0.143659	0.00091732	0.269369	0.000900217	0.759198	0.0452228	0.0196505	339.296	0.94417	0.702989	248.378	590.976
2013-12-16	2.73014	2.71061	2.63238	3.82847	2.76796	5.53837	1.18383	3.87924	2.8965	4.17195	4.06227	2.63023	305.9	0.885139	4.134	256.961	596.825
2013-12-17	0.272015	0.769617	0.199529	0.265751	0.0894031	2.95828	0.176055	0.338369	0.182609	0.589059	0.282889	0.23896	313.29	0.0383004	1.60835	262.764	604.668
2013-12-18	0.000724232	0.350526	0.0230107	0.0028303	0.00277903	0.0117098	0.0286909	0.00966493	0.162562	0.256375	0.00992128	0.00130075	297.908	0.380337	0.354083	190.44	508.954
2013-12-19	1.10088	1.02163	0.793363	1.10594	0.26091	0.912533	1.67543	1.15563	1.1854	0.421868	0.668754	1.12009	278.89	0.68323	1.22631	200.222	554.132
2013-12-20	4.30642	0.597831	2.17053	0.186681	6.30233	3.19201	8.86866	3.39052	3.42615	4.94352	5.84206	5.54344	251.54	0.516895	1.51069	190.164	497.736
2013-12-23	0.0325969	8.90893	0.438935	0.00839591	0.0448223	0.0779168	0.00425974	0.411729	5.07e-05	0.483392	0.0335464	0.0803306	237.776	0.245645	0.259635	170.042	467.424
2013-12-24	0.0883595	0.145568	2.66717	0.0598557	0.000523769	0.547271	9.44e-05	0.122808	0.116489	3.74912	0.026389	0.0254284	232.868	0.0640989	8.03e-05	155.75	467.424
2013-12-26	0.849696	0.514339	0.00322054	0.133334	3.32185	1.66307	0.723593	1.47051	1.2064	2.86488	0.663772	1.01289	231.04	0.0980019	0.00513776	152.029	477.423
2013-12-27	2.66664	0.57606	5.42417	1.60243	0.598018	2.87476	3.68051	2.03628	3.51279	2.59667	1.45996	2.78821	247.748	0.582722	0.134356	155.252	469.589
2013-12-30	0.00207136	0.131895	0.0362684	0.0618162	0.0636723	0.00152634	0.0310722	0.0432969	0.0115379	1.91673	0.0261644	0.03051	273.241	1.09428	2.04217	183.874	451.562
2013-12-31	1.1809	0.833062	0.0435768	1.90167	0.866403	0.287632	3.63434	1.09483	0.283382	0.988235	1.02842	1.74398	315.418	0.548869	0.222621	188.238	468.723
2014-01-02	0.01661	3.29317	3.05656	0.527903	1.7529	0.0177046	0.813018	0.15634	0.00117277	7.45366	2.56e-05	0.119717	409.658	9.82896	3.4041	202.493	599.76
2014-01-03	1.47508	0.420973	0.0726486	1.05498	1.24572	1.32909	3.93907	2.23627	1.30409	0.128941	0.562632	1.82993	424.36	2.45809	1.63162	189.338	614.048
2014-01-06	5.91847	5.74971	6.27642	8.62516	5.65039	6.8704	1.99978	7.37257	11.4496	15.7542	9.69639	5.30138	428.49	0.334341	0.0172352	183.602	590.49
2014-01-07	0.0192962	0.710558	0.626714	0.021935	0.00124986	0.183907	0.208398	0.0228229	0.473474	0.245105	0.0140317	0.000807366	386.909	0.0415466	0.0788157	166.926	550.372
2014-01-08	0.0258157	0.509416	0.765681	0.222576	1.14469	0.408453	0.136861	0.0203061	0.157397	1.83397	0.725532	0.0304702	406.829	2.31839	0.146237	165.637	552.72
2014-01-09	0.899064	0.338428	1.79238	1.18518	0.188973	1.63041	0.303833	1.45551	1.01459	1.79949	4.20128	0.778185	380.64	0.347308	0.00424368	166.152	598.781
2014-01-10	1.122	3.63494	6.05603	0.114261	0.893092	0.976327	0.262063	0.158435	3.1274	1.65274	0.755868	0.615788	379.081	1.25687	0.963612	147.38	543.822
2014-01-13	0.245296	0.548093	0.819645	0.00449761	1.33947	0.676081	0.166776	0.454465	0.29672	0.50796	0.106551	0.258053	390.062	1.04579	2.17119	176.358	549.434
2014-01-14	1.33117	0.965035	3.68445	1.55503	0.815618	6.6565	0.306611	1.13554	0.984134	5.47636	1.02952	0.7568	392.436	0.581453	0.700016	150.798	481.364
2014-01-15	0.00195787	1.60807	4.81024	0.00477274	0.189494	0.308796	0.670291	0.346167	0.0747597	0.124557	0.0653927	0.0311966	349.69	3.07439	0.812614	150.798	498.629
2014-01-16	0.0197445	0.609831	0.992868	0.263066	0.0889489	0.189053	0.118914	0.736639	0.0416405	0.000547926	1.01328	0.0172487	320.768	0.0656621	0.341702	157.001	513.929
2014-01-17	2.02137	2.05964	1.37767	5.26216	2.79784	2.27095	0.970395	2.04487	2.64596	0.163808	3.23497	2.30903	293.094	0.200705	0.84099	154.754	493.728
2014-01-21	0.252797	0.896711	0.354693	0.0909847	0.0987826	2.57406	0.31545	1.11489	0.426708	1.84316	0.0858672	0.167047	333.428	0.340646	0.437855	165.637	518.928
2014-01-22	6.60421	4.61759	4.62769	7.42671	4.67204	8.49027	6.5283	3.52258	8.61313	7.31296	5.92247	6.47747	330.149	3.71786	0.225806	164.866	472.628
2014-01-23	0.0424916	0.019257	2.13177	0.0148358	0.799987	0.682613	1.4226	0.120261	0.0460867	0.819552	0.259941	0.283105	353.064	0.826628	0	189.613	631.014
2014-01-24	0.719811	1.12529	3.69466	0.197142	0.937295	0.78613	0.325317	0.116312	0.724737	2.30026	1.07404	0.379353	378.692	0.345702	0.252682	329.06	745.836
2014-01-27	0.958225	1.38262	0.0234411	0.684978	0.673103	0.0683434	2.8409	0.783981	0.844794	0.220352	0.752001	1.77963	436.392	0.761821	0.148664	303.456	817.388
2014-01-28	0.00525903	0.441964	2.00647	1.57074	0.380197	0.0557996	0.59437	0.0308181	0.00443012	2.40189	0.019285	0.0314943	433.889	2.98542	0.12174	249.64	867.892
2014-01-29	0.251127	0.513416	4.02203	1.03321	0.344589	0.480814	0.478175	1.07267	0.0986736	0.193046	0.0325245	0.127031	433.056	0.02371	0.061398	301.022	785.681
2014-01-30	0.986422	0.0626513	0.285556	3.3253	2.74241	1.35716	1.38315	0.400637	0.181569	0.833783	1.41361	1.30774	390.458	0.865876	0.236017	298.944	812.82
2014-02-07	0.697136	0.0337139	8.01207	1.84464	0.97191	2.42773	0.0542768	0.426399	1.44923	7.00305	1.19194	0.206574	362.141	3.04674	0.479624	233.784	829.44
2014-02-10	6.67283	10.2219	7.36027	5.73051	3.96112	9.77777	3.14095	3.50409	11.3369	6.24483	9.79617	6.04053	367.872	0.0195804	0.00296711	232.868	852.056
2014-02-11	0.375044	0.172539	1.09815	0.346294	4.17161	0.121088	2.31837	0.930903	0.126194	0.466058	0.126021	0.627113	362.902	0.0255795	0.781944	210.54	793.549
2014-02-12	0.23301	0.690827	0.600586	0.370036	0.000746513	1.11686	0.00168016	0.0205042	0.283982	0.788295	0.459679	0.061694	369.793	0.175802	0.293448	204.49	791.86
2014-02-13	0.61037	3.46518	4.2109	0.638074	1.55701	0.882562	0.0239637	1.1194	1.48805	4.58098	0.2315	0.261731	361	0.0120217	0.109483	199.94	714.493
2014-02-14	0.953379	2.96201	2.23463	4.00764	0.514949	1.564	1.8e-05	0.853326	2.51547	0.0555195	1.22778	0.490497	322.202	0.00159076	0.103476	184.145	674.96
2014-02-18	0.00615563	1.63218	3.80336	0.0555071	0.25892	2.27588	3.60961	0.0129841	0.929991	13.9499	0.00874073	0.329182	339.665	4.83453	1.90569	192.377	699.602
2014-02-19	0.678628	0.330424	0.02443	0.314412	3.07187	0.318953	3.55533	0.346829	0.0241992	0.773171	0.385985	1.30408	336.723	0.797824	0.043517	240.25	711.822
2014-02-20	1.12165	1.32163	2.21667	0.138603	3.63909	2.02493	2.62059	0.0698441	0.883572	1.74601	0.754565	0.852667	309.408	0.0633132	0.747303	218.744	718.776
2014-02-21	0.839897	0.0588227	0.0023172	0.738493	6.57732	0.977031	1.00252	1.43755	1.10873	0.104693	0.943189	1.03399	320.41	0.424246	0.127493	215.502	714.493
2014-02-24	2.92022	0.385634	1.80811	1.48429	6.98486	3.54754	8.91427	1.83622	3.02064	0.0259641	3.7436	4.94275	329.786	0.387217	0.445301	202.493	730.08
2014-02-25	8.22551	6.23906	23.77	13.1787	6.28198	14.726	3.36534	3.9372	9.79799	9.29115	7.4634	6.70344	341.141	0.892351	0.271095	186.869	727.381
2014-02-26	0.134766	0.263372	0.12857	0.013139	1.07445	0.0185561	0.0406633	0.115885	0.100258	0.0229956	2.7897	0.0647027	341.51	0.506583	0.0334888	205.923	705.965
2014-02-27	0.467448	10.4798	0.966719	1.19932	0.0886348	4.50408	0.248211	1.60102	0.174292	1.49673	1.70828	0.185473	353.816	0.059136	0.608511	197.122	691.69
2014-02-28	1.24998	0.143186	1.39699	3.71677	0.0152226	3.60577	0.83843	0.352305	1.35059	3.94066	1.22213	1.31699	350.064	0.0378654	0.16367	196	709.157
2014-03-03	0.912203	1.21969	3.55162	3.30311	0.404191	2.93189	0.402373	4.15495	3.091	6.75422	1.67822	0.272247	436.81	5.58375	4.28715	256	781.202
2014-03-04	0.0378139	0.603108	1.47249	0.710006	1.0332	0.335718	0.39121	0.822827	0.0525108	1.03435	0.00167966	0.0776976	395.214	2.64708	3.59614	198.81	712.356
2014-03-05	0.674633	1.11518	0.317243	0.383564	0.0624674	0.163896	1.789	1.07121	0.966121	0.786233	0.675843	0.871568	411.684	3.38727	0.881185	192.932	745.29
2014-03-06	0.0804922	0.490528	1.60913	0.0896918	8.44e-05	0.0275972	2.17142	0.542614	0.00300186	0.15872	0.00322908	0.198306	398.402	0.00472965	0.0219195	201.924	675.48
2014-03-07	0.100528	1.26283	1.06273	0.312424	0.0344463	0.10121	0.589559	0.319703	0.201811	2.55157	0.053001	0.0590598	400.4	0.955181	1.12208	199.092	657.923
2014-03-10	12.0145	5.53591	15.7105	4.75791	15.2979	16.8677	10.2533	9.34307	15.5053	17.5731	14.9627	10.9476	413.309	1.96152	0.640537	201.64	751.308
2014-03-11	0.160783	1.16689	0.00357014	3.05254	0.17116	0.000706445	0.359106	0.0275473	0.200183	0.784042	0.681447	0.267307	427.249	1.18995	0.0054556	219.04	777.294
2014-03-12	0.0387003	2.91e-05	0.144491	0.165022	0.170697	0.0139981	0.638665	0.109494	0.00127617	0.00546322	0.202136	0.067191	436.81	4.05769	0.188984	209.381	784.56
2014-03-13	1.40577	1.60368	2.05707	8.70329	1.26751	0.713152	1.29833	2.94215	0.954017	1.44038	0.165301	1.51688	433.889	0.0809211	0.137991	263.088	864.36
2014-03-14	0.520561	1.01671	0.0760079	1.14422	2.06771	0.35048	0.583164	0.969788	0.428704	1.59704	0.0919984	0.673794	470.89	0.445347	0.309905	317.552	846.81
2014-03-17	1.53956	1.99065	4.3345	0.31457	2.10625	3.9284	0.376012	0.194048	2.62881	1.64349	2.0059	0.897097	413.716	0.65525	1.02745	244.61	758.452
2014-03-18	5.06e-05	0.0744307	0.106336	0.49316	0.386882	0.31493	0.4638	0.988679	0.100561	0.126547	0.132666	0.0525065	410.062	2.76365	0.0350095	210.83	646.685
2014-03-19	0.410566	0.981687	1.43999	2.09759	0.00417572	0.8889	0.266079	0.218103	0.478099	0.339882	0.0705401	0.657176	395.214	0.393786	0.623627	228.614	674.441
2014-03-20	3.63558	5.88561	12.1821	5.40298	2.62417	11.9522	0.387975	2.59653	3.95041	8.60028	3.32979	2.59679	387.696	1.05679	0.0432062	210.83	657.41
2014-03-21	8.85813	2.38653	2.88746	3.34383	12.8257	6.70046	21.5337	6.80292	5.85618	1.92299	5.10188	11.4513	378.692	0.0843952	1.90649	225	689.062
2014-03-24	0.68201	0.0749737	0.220525	0.0545643	0.504732	0.169254	1.86573	0.723701	1.45024	0.00971445	1.99917	0.670975	381.03	0.00639872	0.325647	227.708	715.028
2014-03-25	0.00107132	0.0489272	0.0565204	0.296217	0.00447822	0.546728	0.435896	1.15803	0.24571	0.0195799	0.00189378	0.00944263	368.256	0.152542	0.154653	196.56	698.545
2014-03-26	0.00154697	1.26226	0.47236	0.370346	0.411386	0.137518	0.111698	0.302424	0.0941748	0.028384	0.0720397	0.0243866	367.489	0.900082	1.08723	222.905	688.013
2014-03-27	0.839462	2.16415	6.05195	2.4882	2.18838	2.20738	0.152452	0.524132	1.36768	8.44827	1.72879	0.502794	371.718	0.402089	0.40968	213.744	694.85
2014-03-28	0.471423	2.33085	7.08894	1.82039	0.154237	0.315339	0.0695044	0.701855	1.61301	9.78988	0.0853178	0.0301844	366.723	0.223685	0.00316743	207.648	684.346
2014-03-31	0.135488	0.14824	0.00161222	0.341319	0.000358243	0.62475	0.194546	0.113738	0.549119	6.09e-05	0.133973	0.0693595	370.948	0.0247757	0.421382	192.654	610.584
2014-04-01	0.971415	0.525645	4.4207	3.47033	0.391359	1.24388	0.200715	0.593603	1.44657	5.72884	0.781699	0.608642	384.552	3.49049	0.055809	171.61	572.166
2014-04-02	0.365799	0.545429	0.101266	0.0410609	0.536099	0.00336182	2.56458	0.285429	0.0448807	0.513026	0.972487	0.657558	391.644	0.00815782	4.96849	171.348	540.562
2014-04-03	0.318413	0.0410252	0.390704	0.265792	0.565909	0.0191517	1.09373	0.946253	0.417561	0.00773509	0.185972	0.523344	340.402	0.476628	2.1031	178.757	517.108
2014-04-04	0.967991	0.622563	3.00028	0.934528	0.0409001	1.70746	0.778808	0.732414	0.725669	0.270134	1.33278	0.885061	334.158	0.746052	2.09749	194.882	543.356
2014-04-08	3.97204	3.41224	0.566786	3.26111	5.53275	3.75414	7.71509	2.1949	3.1316	1.70499	1.5458	5.49673	356.832	1.91603	0.29872	221.712	530.381
2014-04-09	0.0879038	0.37199	1.75642	0.140634	0.606127	0.680516	0.232595	0.0123132	0.27046	2.17707	0.113352	0.00339506	344.103	0.904229	2.14126	190.992	511.664
2014-04-10	1.60629	5.41e-05	0.825256	1.01647	1.14351	0.352239	4.33221	2.27525	2.05709	0.373358	0.576725	2.42602	350.438	0.0302692	0.0731211	252.492	571.21
2014-04-11	0.047886	0.59427	0.924888	1.35707	0.924633	0.0970333	0.219084	0.0178297	0.235073	0.00644652	0.551678	0.0185534	338.192	0.0896672	0.0501039	290.021	581.292
2014-04-14	0.019424	0.041452	0.26234	0.0159942	0.0886453	0.670076	0.217182	0.0718524	0.177064	0.0141141	0.23694	0.00818209	350.064	0.126901	0.100014	259.532	540.562
2014-04-15	2.13475	0.63549	0.0580392	0.895185	3.31667	2.79983	4.61231	1.2215	1.40632	0.0363224	1.8475	3.03034	350.064	0.113531	1.71637	243.672	573.124
2014-04-16	0.00726409	0.0774349	0.0932087	0.0749588	0.0354459	0.0130301	0.222321	0.206077	0.00442028	0.134047	0.0492378	0.0188494	357.21	9.3e-05	0.310876	201.072	505.8
2014-04-17	0.0809628	0.164517	0.226018	0.00723654	0.579795	0.00153846	0.225934	0.574007	0.176365	0.0867147	0.0811272	0.120084	358.345	0.355265	0.00531338	178.49	472.628
2014-04-21	2.47986	1.31779	0.569617	2.43549	1.525	3.73956	3.18948	1.25403	2.84234	0.82433	2.35292	2.89825	334.158	0.000367416	0.00830367	175.562	506.7
2014-04-22	0.0350563	0.947562	1.74171	0.00233365	0.254548	0.090788	1.91237	0.00108539	0.0092061	0.190587	0.211512	0.189691	353.816	6.66758	1.1108	173.976	486.202
2014-04-23	0.038561	0.0592507	0.378021	0.313349	0.0224361	0.145374	0.112283	0.00104941	0.000316584	1.97207	0.00754775	0.00938375	340.772	0.0469061	0.00305748	176.093	487.085
2014-04-24	0.203261	1.71542	1.44051	0.268573	0.00114728	0.616459	0.108005	0.688624	0.580634	2.81629	0.478079	0.0365889	337.09	0.513872	1.44087	177.422	455.396
2014-04-25	1.83079	2.52651	4.65984	8.22668	1.74063	3.62832	0.103345	0.550667	2.9597	5.99224	2.15186	1.08017	356.454	1.76821	0.0562148	197.684	475.676
2014-04-28	3.81318	6.80859	8.12289	5.9446	8.07781	3.47126	1.19703	1.29636	6.68277	6.88023	5.19943	2.33255	366.34	0.0768705	0.140647	195.161	518.018
2014-04-29	1.42569	1.39675	2.65076	2.11858	0.73585	4.16267	0.674718	0.351854	1.03941	2.42989	1.71503	1.19848	368.256	0.180025	0.494444	187.964	491.509
2014-04-30	0.0410012	1.36889	0.878873	0.764855	0.00215255	0.00913109	0.14246	0.20023	0.27364	0.167963	0.0172949	7.67e-05	375.197	2.18443	1.32993	179.828	441.84
2014-05-05	0.0246183	0.336787	1.49748	0.147681	0.000883153	0.233423	0.314619	0.00111619	0.113566	0.00137831	0.494345	0.0102935	344.103	0.109107	0.607507	176.624	447.322
2014-05-06	0.0289522	0.164591	1.03244	0.0614886	0.0193076	0.00228373	0.0429745	0.0940946	0.148686	3.48929	0.133119	0.00158239	322.562	0.00492213	1.17435	190.44	449.864
2014-05-07	1.36447	1.67237	3.70327	1.66598	1.05141	3.74729	0.225155	1.04737	2.00468	1.89901	1.78278	0.868546	313.644	1.54903	0.0144262	179.56	449.016
2014-05-08	0.00106616	0.00289819	0.450914	0.0875001	1.03147	0.005933	0.00127063	0.000325059	0.000200923	0.0208354	0.00203017	0.0072573	305.9	0.287048	0.000341795	180.365	443.945
2014-05-09	0.108966	0.269909	1.28742	0.30119	0.196764	0.593663	0.00522273	0.296506	0.335209	0.852276	0.196928	0.00551294	289	0.0396661	0.00418351	166.926	403.206
2014-05-12	5.08928	2.36121	6.8563	2.51833	22.5139	4.00369	2.92455	2.94162	5.57065	4.95894	16.0529	4.57669	277.223	0.321006	0.0103136	149.573	347.45
2014-05-13	0.0465988	0.055115	0.211655	0.0842945	0.348224	0.0952712	0.00663143	0.000977307	0.0214048	0.183555	0.789222	0.0570747	284.26	1.21882	0.142597	147.137	346.704
2014-05-14	0.0110577	0.0101933	0.00912831	0.81205	0.147986	0.0630802	0.031644	0.000624072	0.00339894	0.142518	0.0615437	0.0130179	279.558	0.367168	0.99408	148.109	366.34
2014-05-15	2.15889	2.21556	5.3408	1.93021	3.01272	3.01509	1.04597	0.903587	2.05166	5.22433	3.90477	1.718	254.084	0.758597	0.0140166	173.449	385.73
2014-05-16	0.00050366	0.484166	0.049043	0.0190751	0.0357672	0.0765916	0.000239826	0.0817987	0.0719565	0.141341	0.000169192	0.00758389	237.776	0.312132	1.10564	154.754	389.273
2014-05-19	1.46388	1.62224	0.839218	1.55942	1.78287	0.53345	3.0068	0.00262669	1.93347	0.130166	0.182504	2.09116	252.81	0.388879	0.0029287	154.256	394.022
2014-05-20	0.00948125	0.0435438	0.597928	0.311756	0.0366501	0.0629341	0.0517191	0.0910961	0.00769456	0.319942	0.0511522	0.000881274	262.44	0.02126	0.196301	167.962	393.626
2014-05-21	0.846441	0.532999	1.78212	2.09634	2.46745	0.854764	0.66975	0.29594	0.612576	1.93225	0.476387	0.897029	268.304	2.12631	0.765941	141.848	392.436
2014-05-22	0.0326041	0.0361327	0.003906	0.300194	0.230871	0.0747603	0.002115	0.121641	0.0795045	0.0301664	0.500899	0.0557449	257.603	0.0722489	0.149786	144.721	370.562
2014-05-23	0.790286	0.865074	2.75989	0.593346	0.0105858	0.48982	1.30533	0.336415	0.381211	3.42293	0.363593	0.67248	252.492	0.879143	0.401014	129.05	357.21
2014-05-27	0.0361188	1.4204	0.239016	0.0375051	0.548671	0.653853	0.060652	0.0649792	0.117037	0.250444	0.0370868	0.00278753	259.21	0.048078	0.119339	132.48	367.106
2014-05-28	1.105	0.566025	8.3162	0.131773	0.573107	1.76888	1.17095	0.311315	0.626274	8.31486	0.180941	1.04583	256.64	1.83552	0.43275	136.422	377.136
2014-05-29	0.577192	0.0849767	1.18222	0.345531	0.377562	0.73569	0.398944	0.176158	0.995951	2.27787	0.92575	0.430557	241.803	0.734962	0.660205	133.865	376.36
2014-05-30	0.00933076	0.000888266	0.32333	0.02432	0.00248679	0.0366216	0.02774	0.000665767	0.000216261	5.17823	0.169473	0.00363634	243.672	0.686051	0.493632	129.96	388.09
2014-06-03	0.071503	0.00686582	0.0710475	1.76041	0.0254262	0.00987846	0.0621301	0.000113879	0.109846	0.561503	0.00162316	0.0924246	241.181	0.0033691	0.097227	140.897	440.58
2014-06-04	0.950923	1.88775	0.863809	0.499372	0.16102	1.09175	1.04119	0.395197	0.78028	0.823566	1.47661	1.02382	237.468	0.00459149	0.0336858	145.926	423.125
2014-06-05	1.13474	1.02828	0.783807	1.22673	0.0628495	1.94359	1.52022	0.443635	0.852481	1.68234	0.797989	1.0892	229.22	0.00938582	0.346341	136.422	414.937
2014-06-06	0.404686	0.0129988	0.176453	0.515251	0.526538	0.701096	0.643028	0.33378	0.171986	0.647929	0.364071	0.549702	210.25	0.0211079	0.513778	115.133	382.202
2014-06-09	0.0274627	0.0110602	2.55918	0.0233883	0.247781	0.000409197	0.0591461	0.0391368	0.0927719	2.19761	0.0777182	0.000415324	215.209	2.8853	1.48725	124.323	367.106
2014-06-10	1.48298	0.787147	4.83332	0.552353	1.50781	1.62999	1.8974	0.521255	1.06015	3.49241	0.778008	1.57886	217.268	0.00443979	1.55501	120.78	353.816
2014-06-11	0.0125069	0.764287	0.132347	0.218549	0.00576508	0.0367441	0.154922	0.451719	0.08924	0.489586	0.0245534	0.000539624	215.209	0.000362605	0.35234	134.56	362.902
2014-06-12	0.0923194	0.0591623	0.00420306	0.00440439	0.225017	0.421854	0.196117	0.129527	0.00218314	0.00200466	0.058403	0.116292	367.489	4.14327	4.48212	157.754	383.768
2014-06-13	1.1217	0.0980293	2.0352	0.189321	0.759934	2.47367	1.95084	0.0703549	0.882488	0.25622	0.643787	1.11237	379.081	0.0729849	0.74126	148.352	377.136
2014-06-16	0.467331	0.00019871	0.717036	0.0735799	0.820398	0.439141	0.685668	0.282735	0.734754	2.39492	0.188803	0.511036	381.03	0.000778727	0.0568046	160.023	392.04
2014-06-17	0.978481	0.449946	0.351189	1.07134	0.654383	1.92841	0.970612	1.12391	1.22049	2.21584	0.58928	1.03455	302.76	0.282539	0.278375	145.444	371.718
2014-06-18	0.217758	0.076255	0.00713399	0.645195	0.0757538	0.650306	0.23483	0.142983	0.366506	0.926214	0.000813614	0.189927	298.598	0.0842601	0.0406086	112.572	338.928
2014-06-19	3.46958	2.41651	12.0494	2.26963	3.42728	4.13579	1.89907	2.14193	3.47377	8.61242	6.16263	2.41804	325.803	0.169542	0.671401	112.784	336.723
2014-06-20	0.333271	0.317399	1.03331	0.108722	0.455735	0.231556	0.218274	0.0813369	0.469584	1.20849	0.571621	0.212276	354.946	0.654795	0.310419	117.722	309.408
2014-06-23	0.0100375	0.0337478	0.424481	0.231879	0.175242	0.177629	0.23402	0.141226	0.0105908	0.896304	0.995649	0.015042	325.803	1.08772	0.664529	120.56	334.524
2014-06-24	0.281196	0.867121	0.239525	1.9198	0.302897	0.588521	0.00041822	0.112317	0.297158	0.438892	0.691683	0.250641	321.485	0.0316879	0.0111428	147.137	315.418
2014-06-25	0.323383	0.0539845	0.958822	0.407095	0.0841408	0.148656	0.345554	0.00184451	0.428456	0.598714	0.894843	0.286518	313.29	0.140169	0.631112	134.328	316.128
2014-06-26	0.763939	0.591838	2.58063	0.58635	0.143163	1.34023	0.525376	0.177516	0.645842	3.58804	0.832217	0.537967	287.981	0.265381	0.0416309	135.257	299.29
2014-06-27	0.0545195	0.0853487	0.0521377	0.129936	0.00390964	0.440442	0.14162	0.164445	0.684567	2.39165	0.170779	0.00302338	270.274	0.000793866	7.89e-05	126.788	289.68
2014-06-30	0.562062	0.342183	1.80158	0.380045	0.110674	0.41843	0.348955	0.592933	1.26447	0.798022	0.543822	0.474312	272.91	0.134694	2.02177	133.865	287.981
2014-07-01	0.0286408	0.0476385	1.8121	0.0455296	0.0146914	0.00166586	0.00746086	0.00853304	0.0397612	0.594792	0.256397	0.000666765	263.738	8.89e-05	0.0293339	124.323	286.625
2014-07-02	0.162478	0.260279	0.108172	0.000766614	0.115215	0.165226	0.13292	0.246744	0.74786	0.062354	0.00392951	0.0846799	251.857	0.69419	0.356687	117.072	308.002
2014-07-03	0.347905	2.53291	0.0260885	0.367467	0.000262031	0.450385	0.0992735	0.612345	0.335478	0.159413	1.46672	0.183725	243.048	0.160092	1.19925	106.502	298.598
2014-07-07	0.0272241	2.26044	0.865504	0.0317628	0.00248494	0.430924	0.439776	0.162961	0.00139855	0.115364	0.624831	0.032106	267.65	0.297665	0.0661819	128.369	321.485
2014-07-08	0.0981585	0.066644	0.531666	0.0832987	0.000260589	0.591162	0.00240861	2.34331	0.0113728	0.260785	0.100597	0.0368906	266.016	0.0155875	0.942175	143.52	321.485
2014-07-09	2.12165	2.78215	4.87077	2.91266	2.6791	2.32182	2.14079	1.93754	0.835096	1.29656	1.64019	2.15331	267.65	1.19214	0.570453	135.722	324.36
2014-07-10	0.0392682	0.000397576	1.47201	0.286229	0.0664824	0.0515528	0.102573	0.277385	0.0375993	0.245995	0.0633874	0.074657	270.932	0.433583	0.360994	158.508	321.485
2014-07-11	0.256822	0.143111	0.268453	0.120627	0.245754	1.33585	0.031958	0.0709863	1.42568	0.126863	1.17754	0.0578907	297.908	4.31481	0.164607	145.926	323.28
2014-07-14	1.47321	0.714719	1.73444	5.40272	0.330742	2.45426	0.800623	2.45238	1.68204	0.347202	2.43687	1.20903	327.61	0.0605411	0.976404	139.712	326.525
2014-07-15	0.0149301	0.471217	0.0383258	3.71105	0.0106962	0.105025	3.51e-05	0.00135378	0.0144702	0.950294	0.00230491	0.0219233	322.562	1.33811	0	143.042	315.062
2014-07-16	0.1227	0.677703	1.44361	0.414897	0.060977	0.478701	0.000207413	3.02156	0.390384	1.46548	0.0232098	0.0357415	284.934	1.7007	0.418855	121	321.844
2014-07-17	0.451037	0.592395	0.838922	1.07789	0.0635919	0.959525	0.397167	0.788259	0.312513	0.201656	0.0304525	0.406686	319.337	3.63116	0.355082	211.412	349.69
2014-07-18	0.0976973	0.0814921	0.080082	2.80916	0.0354065	0.119717	0.185163	0.501353	0.0207384	0.00477449	0.0135252	0.107257	302.412	9.27e-05	8.89e-05	145.444	325.442
2014-07-21	0.00019539	0.362812	0.281	0.0731998	0.900112	0.166079	0.027749	0.00168745	0.00290647	1.43474	0.334505	0.00986909	287.981	2.08464	0.0913597	164.096	341.88
2014-07-22	1.53367	0.457091	1.01234	1.08498	1.93267	1.85418	1.58156	1.30232	1.27265	1.89119	3.61669	1.46759	292.41	0.510549	0.526739	149.818	340.402
2014-07-23	0.000134234	1.26848	1.91025	0.0880086	0.067251	0.727322	0.549505	0.00241983	0.0572859	1.72011	0.212824	0.0547151	279.893	0.560348	0.120326	132.71	350.064
2014-07-24	1.58121	0.0604391	1.60134	0.259707	3.57511	0.715465	8.24769	0.800294	0.30245	0.0235057	1.24278	3.12247	254.403	1.0335	1.01294	140.186	395.214
2014-07-25	0.99184	0.447606	1.46285	0.435247	2.74351	0.949561	0.694125	0.052356	0.740157	1.07885	3.9271	1.08645	277.889	5.6417	1.08969	161.036	387.302
2014-07-28	6.40517	1.61092	3.41894	3.9487	9.97066	3.93963	14.5955	2.15228	3.86258	2.92479	4.60671	7.66174	267.977	0.182092	0.0316523	157.754	437.646
2014-07-29	0.241443	0.24443	2.84772	0.0580548	0.00248566	0.457412	0.272231	0.024771	0.355005	0.191744	0.0289044	0.103049	281.904	0.534773	0.0686829	176.358	453.69
2014-07-30	0.0605091	1.0022	0.440996	0.00272904	2.08082	0.346375	0.616902	0.6505	0.0371582	0.130256	0.144278	0.161767	292.752	0.351336	0.228355	177.689	451.562
2014-07-31	1.32331	0.148131	0.581896	2.90588	0.636496	1.31578	2.03857	0.232057	0.570532	0.156234	3.03602	1.46132	352.688	35.8368	2.09511	287.303	459.245
2014-08-01	0.902927	0.154932	2.71045	0.173686	0.0110828	0.695873	1.99421	0.0414949	1.07858	4.03525	2.44719	0.793979	375.972	0.142414	2.045	290.021	464.402
2014-08-04	3.49412	0.622285	1.3812	2.11492	4.27863	2.46409	5.55524	1.22777	2.77542	4.11871	7.28055	3.86	357.966	0.166394	0.0302224	228.614	461.82
2014-08-05	0.00305091	0.040976	0.813687	0.000167313	0.0205622	0.163216	0.716673	0.0676115	0.0284369	0.915151	0.233852	0.069777	364.81	0.884921	0.61575	284.597	490.623
2014-08-06	2.42e-05	0.0406905	1.10883	0.181817	0.0825406	0.0118633	0.623552	0.0965342	0.108922	0.118368	2.04577	0.0671537	353.816	0.178163	1.70154	267.977	488.41
2014-08-07	1.8916	1.39307	0.347403	3.1065	3.62131	1.6829	2.685	1.43276	1.74381	2.03333	1.00916	2.3254	355.322	0.178163	0.0207646	277.556	522.58
2014-08-08	0.07842	0.13276	1.01585	0.265885	0.0256784	0.0550663	0.00157478	0.00611815	0.0724583	0.591848	0.145983	0.0249194	356.454	0.0767258	0.405151	248.693	516.198
2014-08-11	2.1611	1.81474	1.88437	2.33496	1.95025	1.89037	2.53552	1.41068	2.29558	1.27348	2.10556	2.12306	307.652	0.240637	0.0113141	202.493	515.29
2014-08-12	0.0114845	0.094708	0.773911	0.0173203	0.00769593	0.000884372	0.472577	0.198708	0.0418792	0.0292138	0.000867056	0.123475	308.002	0.558005	3.0454	199.657	485.762
2014-08-13	0.00478466	0.216485	0.00618191	0.0205148	1.21252	8.17e-06	0.0491036	0.00501198	0.0678367	0.0405175	0.0369242	0.00614886	295.496	0.0464239	0.334749	166.41	444.366
2014-08-14	0.781874	0.301202	0.281032	1.0061	3.01354	0.18795	1.08685	0.63691	0.221455	1.50703	2.76522	0.95635	318.98	4.42053	1.2126	154.256	404.814
2014-08-15	1.15844	0.80637	1.79953	1.06568	0.439801	1.6728	1.22435	0.646975	0.990607	2.74066	0.953927	1.10547	345.588	3.33208	0.000391034	172.923	377.136
2014-08-18	0.643782	0.820894	3.13108	0.161508	0.626996	1.66143	0.0211996	0.941656	1.42479	2.20004	0.925022	0.34602	381.03	0.788177	3.08233	151.782	376.748
2014-08-19	0.00826321	0.0334613	0.324572	0.0152239	1.20657	0.202348	0.0553053	0.0471203	0.0512891	0.273379	0.0338994	7.53e-05	375.584	4.80039	0.138127	149.084	367.872
2014-08-20	0.0663016	0.0424769	0.333424	0.038421	0.690186	0.0278095	0.281418	0.0878297	0.00352392	0.642283	0.014001	0.132482	322.562	4.62032	0.0325105	138.768	366.723
2014-08-21	0.138834	0.100141	0.0461182	0.378412	0.434848	0.162402	0.641358	0.213867	0.100645	0.000150747	0.119809	0.254044	297.562	6.51813	0.129341	138.298	368.64
2014-08-22	0.253397	0.678206	0.744014	0.0270544	0.000864457	0.0127417	0.391473	2.1806	0.319873	1.32986	0.0305621	0.222054	272.58	0.147331	0.0359668	131.561	348.196
2014-08-25	0.813849	0.702514	0.946672	0.520789	0.451597	1.14508	1.64535	0.0030575	0.100767	3.70608	0.784729	0.913599	286.286	3.54815	0.159076	136.89	342.62
2014-08-26	1.17852	1.9942	1.39245	1.08564	1.00871	2.7284	0.119593	0.463355	2.31069	3.98084	2.81831	0.647101	278.222	0.166476	9.9e-05	135.257	330.512
2014-08-27	0.0382516	0.000267607	0.981265	0.0243895	0.43592	0.182002	0.00711171	0.037351	0.100674	0.0382891	0.0181305	0.022684	271.261	0.00174337	0.00991061	138.768	325.081
2014-08-28	0.577799	0.448887	0.962836	0.13315	0.939476	0.911253	0.662932	0.590443	0.682107	0.858058	1.25227	0.494902	272.91	0.415976	0.0950423	145.202	322.562
2014-08-29	1.27892	0.364224	2.53953	1.37865	0.130342	1.86343	1.16205	2.10139	1.78209	1.83841	0.540882	1.34978	278.222	2.13652	0.165066	143.52	300.329
2014-09-02	5.74707	4.42373	13.2297	4.22829	2.60504	5.72432	3.34345	3.83275	10.0748	14.115	7.03311	4.15854	336.356	26.8313	0.817206	150.062	302.412
2014-09-03	0.753874	0.506346	0.265947	0.553173	1.6845	1.10421	0.667399	1.29303	1.17763	0.332288	0.435089	0.871119	341.88	7.50066	0.44405	152.77	357.21
2014-09-04	0.572419	0.0508995	0.63822	0.100906	0.0208109	0.152268	1.17498	2.26113	0.943453	1.16265	0.273758	0.517201	359.103	1.08589	0.106659	159.77	360.24
2014-09-05	0.622169	0.385258	0.0387276	0.773973	0.501832	0.360542	0.332655	0.968599	2.87091	0.0100409	0.53894	0.89291	342.99	1.60559	2.86944	146.168	371.333
2014-09-09	0.00956736	0.309718	0.0169265	6.8e-05	0.122716	0.878138	0.75381	0.0636503	0.76368	0.0113979	0.209048	0.0271853	387.302	0.402261	2.09516	182.25	390.458
2014-09-10	0.104426	0.100606	0.0568969	0.000467709	0.875928	0.148684	0.805942	0.367678	0.0483518	0.497141	0.000215606	0.275073	419.84	1.22337	3.50836	165.894	403.608
2014-09-11	0.0861051	0.296907	0.00909688	0.813119	0.661787	0.0613703	0.0217666	0.578707	7.91e-05	0.00926447	0.321162	0.136767	425.597	1.63445	0.0275821	163.84	411.684
2014-09-12	0.568555	0.517865	0.3619	0.0753229	1.01139	0.713145	0.156932	1.21285	1.70652	3.05532	0.913234	0.3759	381.421	0.58872	0.0130301	177.156	431.393
2014-09-15	0.0753057	0.390197	0.631563	0.0279852	0.579767	0.10796	0.109016	0.0159682	0.343351	0.253061	0.589289	0.00229955	406.829	0.540195	0.0155053	199.374	472.628
2014-09-16	5.8589	6.03589	18.4151	6.68198	7.66634	9.9001	1.54274	2.80833	8.21218	16.2465	6.49292	4.02758	358.345	4.76815	0.981324	162.053	512.57
2014-09-17	0.389494	0.704997	0.0921024	0.583169	0.0534742	0.74448	0.162563	1.32304	0.427487	0.521096	0.801382	0.275057	367.872	0.375745	0.100998	160.023	471.758
2014-09-18	0.176587	2.51943	0.184852	0.596922	0.506437	0.0606307	0.113624	0.789665	0.0127893	0.335075	0.0154194	0.0930953	360.24	1.80832	0.818658	144.721	454.116
2014-09-19	0.531973	0.72525	0.509011	0.572904	0.0501094	0.543985	0.329516	0.73109	1.2039	1.95823	0.239951	0.468717	344.474	0.476141	0.00523094	146.652	429.318
2014-09-22	3.10779	1.21771	1.5651	3.29948	1.94604	3.42065	4.65602	1.11774	2.77972	1.46368	3.64064	3.71407	399.2	1.113	2.0639	187.416	489.294
2014-09-23	0.963422	0.976135	1.78741	0.810586	0.172864	0.83534	0.783875	0.600449	1.78116	1.11771	0.707238	0.739246	429.733	0.00967376	0.276311	222.905	450.288
2014-09-24	2.60317	0.578216	1.66579	1.85167	3.76708	1.39971	4.29767	2.25799	2.92142	2.10127	2.58667	3.0685	392.04	4.90406	0.128902	176.093	441
2014-09-25	0.0218845	0.0210826	0.131645	0.113255	0.384226	0.0236226	0.382771	0.174032	0.187488	0.470769	0.00104215	0.0403315	402.805	0.000114155	0.498817	244.61	482.242
2014-09-26	0.00985617	0.080762	0.0046317	0.190589	0.00800264	0.0536909	0.0263864	0.018609	0.00464045	1.07654	0.102757	9.38e-05	377.136	4.29572	0.0159088	220.523	458.388
2014-09-29	0.353075	0.60256	0.866082	0.326597	0.996657	0.308111	0.0547785	0.920405	0.680013	3.57516	0.236775	0.18827	394.42	1.15185	0.422455	255.36	564.538
2014-09-30	0.105775	0.577493	2.82014	0.0549382	0.277	0.00977038	0.000649699	0.0771295	0.135914	0.0141663	0.0852046	0.0169509	463.11	13.0981	1.17097	266.016	575.52
2014-10-08	1.55086	12.6773	0.819815	1.82423	0.00988388	0.929686	1.181	0.35825	2.57311	0.467636	0.994447	1.23546	639.078	18.9138	22.8614	228.312	595.36
2014-10-09	0.0267217	0.287771	0.0638124	0.000546478	0.411593	0.162368	0.00353918	0.00242191	0.128923	0.0291182	0.797659	0.0207425	768.398	3.12696	0.059278	351.938	621.006
2014-10-10	0.316475	7.99e-05	0.730272	1.16408	0.283165	0.293056	0.0546686	1.94825	0.319194	0.467889	0.867137	0.375677	901.801	0.0164308	4.08423	451.138	678.602
2014-10-13	0.110723	0.554613	1.296	1.81926	0.340984	0.0477424	0.404257	0.382847	0.00126568	1.15712	0.193109	0.231605	980.942	0.0266245	0.906221	607.13	719.849
2014-10-14	0.115317	0.337733	0.000710317	0.10208	0.498797	0.243105	0.152644	0.0375922	0.0260912	0.00571362	0.108771	0.117032	1386.07	22.948	2.81054	519.384	783.44
2014-10-15	0.389793	4.65723	0.190172	0.213582	0.537019	0.42509	1.00942	1.30318	0.0127149	0.299663	0.148594	0.497185	1322.05	0.0149559	7.54587	689.062	848.557
2014-10-16	1.09714	0.953468	3.37647	1.2893	2.29205	1.65233	0.373249	2.04658	0.566625	4.07438	2.23295	0.630001	1162.13	0.386119	0	635.04	930.25
2014-10-17	0.124132	0.792422	0.0535466	0.0691329	1.88856	0.0726088	0.0425221	0.788283	0.670725	2.29453	0.551285	0.0118815	970.946	0.324046	2.18089	483.56	724.148
2014-10-20	0.619016	1.41186	3.81978	0.2915	0.337666	0.912846	0.145822	0.746852	0.582527	0.638732	0.769714	0.28105	862.01	0.0023349	1.00367	344.845	663.578
2014-10-21	0.785773	2.65563	0.618878	0.548357	0.88582	0.898183	0.567165	0.666022	1.28325	0.363251	1.12323	0.760956	736.58	0.348487	0.782326	258.566	597.314
2014-10-22	0.614831	3.51091	0.939832	1.53084	0.53904	0.481329	0.109627	1.11864	0.373635	0.842582	1.63567	0.369657	941.262	11.1172	1.99005	319.337	567.392
2014-10-23	1.20609	1.96788	1.82488	2.17456	3.34706	1.13655	0.375885	1.9309	1.06933	0.0850195	2.93767	0.889597	1009.97	7.86423	0.260793	273.241	550.372
2014-10-24	0.00114508	0.00419068	0.385311	0.000178479	0.136727	0.0405954	0.0270246	0.00738377	0.0124508	0.129531	0.00960187	0.0477531	977.813	3.52384	0.00487089	259.532	547.092
2014-10-27	0.18474	1.09472	0.12897	0.0158749	0.297822	0.0126673	3.92754	0.728648	0.294006	0.0613234	0.0128376	0.844876	1052.35	0.000151423	0.175966	257.282	514.382
2014-10-28	4.45358	3.04379	4.9284	0.800153	3.97837	3.59158	4.18272	4.63983	9.38943	2.02118	4.44322	3.99461	906.612	0.0151256	0.00668648	207.072	521.666
2014-10-29	1.96856	0.191268	1.2525	0.351583	1.12287	1.49499	3.71021	3.71386	2.88769	0.169953	1.37072	2.03611	836.945	1.18367	2.4144	229.523	528.54
2014-10-30	0.255218	0.150479	0.0378006	0.00277525	0.198737	0.00316665	0.362088	13.3448	0.662216	0.0438203	0.0699578	0.508379	927.202	2.12395	2.67542	210.83	503.554
2014-10-31	1.16026	0.223913	0.419266	0.020042	3.48196	0.552697	8.68395	0.677392	0.0268132	0.0954205	1.17462	2.50664	931.47	0.430314	2.45794	196.841	516.198
2014-11-03	0.135314	3.78e-05	0.465545	0.00304849	4.3e-05	0.354821	0.160668	0.0641347	2.48409	0.0224793	0.596448	0.0282972	1013.79	4.88303	0.745724	216.973	547.092
2014-11-04	0.0171849	1.52586	0.289782	2.08043	0.433075	0.655814	0.18158	0.165399	2.08785	0.00044057	0.0602877	0.000616641	1097.6	4.31835	11.0839	221.712	534.534
2014-11-05	0.102803	0.0622616	0.384255	0.320949	0.673002	0.0120955	0.000254042	0.348415	0.301246	0.0245003	0.669637	0.150289	985.332	4.00746	0.848644	200.789	545.222
2014-11-06	0.0611181	0.285381	0.573835	0.110491	0.180025	0.180736	0.000313843	0.0379492	0.37101	0.168528	0.00286517	0.010933	920.516	1.15121	0.940783	186.869	541.958
2014-11-07	0.153134	1.2338	0.280202	0.698045	1.20746	0.473351	0.967678	0.0315533	1.66858	1.33903	1.65062	0.0244307	868.481	1.15121	1.83683	172.134	526.244
2014-11-10	4.36153	0.733039	0.273431	6.32205	4.48639	2.8156	7.19707	3.98639	5.47886	0.70719	4.74064	6.29582	943.718	2.68826	0.130486	160.529	557.432
2014-11-11	1.14294	4.06955	9.66225	0.662087	0.453353	5.54613	2.0043	3.46724	6.81272	0.94103	5.10727	0.0771792	948.024	0.292637	5.72498	166.926	566.916
2014-11-12	2.1816	1.18757	1.57561	1.62258	1.97813	2.23052	2.28985	3.44353	2.65234	0.736259	2.9225	1.92065	943.104	0.792582	0.415411	169.52	583.706
2014-11-13	0.429093	1.55838	2.1423	0.0207408	0.555955	0.859588	0.275988	0.0823066	1.59832	1.726	0.894962	0.317101	1096.93	16.0487	11.4873	190.164	630.01
2014-11-14	0.00108433	1.3536	0.115314	1.30739	0.213017	0.000641856	0.0602074	0.238986	0.0403073	0.756769	0.722088	0.00270876	1088.34	5.63024	0.0877916	177.156	664.608
2014-11-17	0.0107013	0.594055	0.750146	0.0036464	0.454955	0.768511	2.16894	0.000758244	0.657987	0.309011	0.00242773	0.295469	1182.67	0.126963	0.709196	195.72	597.314
2014-11-18	0.436407	0.147808	0.336922	0.739217	2.07236	0.0457607	2.2352	1.20068	0.00686011	0.769299	0.0387034	1.0112	1100.25	2.10691	0.23063	192.1	569.777
2014-11-19	0.000218699	0.694011	1.7932	0.0397871	0.046891	0.00695	0.0518836	0.0412488	0.222847	0.72211	0.000833334	0.0272656	1098.26	0	0.000670811	194.882	514.382
2014-11-20	0.00420577	0.673516	0.904937	0.462721	0.0163608	0.0111449	0.302948	0.123379	0.00228171	0.112905	0.16702	2.39e-05	1131.65	2.0687	0.26701	184.416	459.245
2014-11-21	2.57514	0.476539	0.612313	0.711836	0.633275	1.7257	7.90917	2.7728	1.31251	0.0530516	1.75199	3.2784	1219.41	1.36869	4.11279	166.41	540.562
2014-11-24	5.09577	0.0556315	2.55325	0.473214	3.6779	3.04436	11.6084	5.53733	5.58507	0.654363	5.4887	6.32621	1316.24	1.04975	0.279737	159.264	542.424
2014-11-25	1.9572	1.07877	3.30288	1.49487	2.87684	3.25582	0.717685	1.36049	2.47954	3.18604	4.92523	1.85233	1405.5	5.15332	6.47203	150.062	502.208
2014-11-26	1.26808	0.0840578	0.0483465	0.284754	0.433561	0.0131446	9.03194	0.769928	0.0950631	0.159648	0.00889453	1.91855	1297.44	0.211847	0.0880637	145.685	587.578
2014-11-28	5.7102	0.00651694	0.0307132	0.00958274	1.24115	0.0472585	45.1344	0.426517	0.566465	0.383642	0.184798	9.62444	1327.87	123.782	54.347	177.689	569.777
2014-12-01	0.0066905	0.554616	0.246153	3.60405	2.50327	0.0226558	0.0232509	0.202322	0.235833	0.570076	0.073189	0.152577	1405.5	20.3143	2.04203	204.204	596.825
2014-12-02	8.9333	0.653178	1.70743	0.749877	4.29806	2.50432	37.0274	5.46362	2.88842	1.85926	1.73993	13.1492	1487.64	8.56923	0.134101	165.123	667.706
2014-12-03	1.93575	0.28396	1.43913	3.42364	3.78627	5.19629	0.236383	2.25926	1.44227	1.12848	14.4978	2.19168	1307.55	0.213156	2.00464	155.501	680.166
2014-12-04	14.831	3.79409	4.94043	4.91099	47.4999	3.20829	43.081	9.51051	4.67443	5.51246	6.20982	20.3115	1252.45	0.723454	5.66865	153.264	834.054
2014-12-05	0.00999736	2.2956	2.74686	6.93067	3.14271	3.59245	9.21844	1.20213	0.434465	0.00486226	12.2298	0.434651	1169.64	1.60477	0.494775	139.712	857.318
2014-12-08	11.2126	0.154811	0.0323572	1.08465	2.36916	4.17097	23.5972	25.7957	24.4535	14.071	4.59781	16.1151	1574.5	18.3103	12.4767	201.924	810.541
2014-12-09	19.9179	7.80872	26.1175	3.28546	36.3453	7.74386	40.1341	17.2247	12.75	29.4224	7.79515	21.0786	1410.75	0.924716	0.509047	221.712	820.25
2014-12-10	12.6768	9.0203	11.2613	15.2239	5.05544	23.37	6.82171	25.7723	21.5536	13.3329	13.6285	13.1274	1781.68	19.4502	18.5923	343.361	765.629
2014-12-11	0.249498	0.00050232	1.72906	0.0028276	0.190703	0.0577757	8.58302	3.07604	1.73313	0.124425	1.92213	1.44804	2020.5	2.62398	0.270201	403.206	745.29
2014-12-12	0.178993	0.0654306	3.20522	0.273108	0.11481	9.83e-05	0.0401511	0.309198	0.537581	0.452687	0.384284	0.102662	2477.05	13.9498	9.9867	444.366	714.493
2014-12-15	0.983125	3.59041	6.8488	1.62909	0.0885311	1.09543	0.0354124	0.8924	4.83002	1.94299	0.0356798	0.560719	3312	10.5785	0.892912	416.976	692.742
2014-12-16	4.13418	0.00582647	0.258152	1.19633	6.14297	0.150601	33.7733	2.06942	0.401835	9.99e-05	0.271673	6.98689	3110.29	0.000319277	1.87133	555.545	710.222
2014-12-17	1.0355	2.9618	0.861097	3.06945	1.60196	1.17963	22.848	0.0102888	0.0351675	1.13711	2.83651	2.94675	3220.56	0.669958	0.489188	377.914	792.423
2014-12-18	0.100659	0.738242	0.100057	0.191287	1.36457	0.00052859	6.67315	0.268737	5.64896	0.000185309	0.790866	0.191419	3300.5	16.556	3.01454	282.576	682.254
2014-12-19	0.42351	1.7204	2.66703	0.0816259	10.1686	0.74954	0.00550595	16.3749	9.25114	0.0501168	1.91913	1.22511	3007.43	24.1663	0.0103982	271.92	667.706
2014-12-22	0.642835	10.7443	33.7794	0.445603	8.26119	4.87361	1.74694	22.4526	11.9485	14.5161	0.550402	0.111464	3005.23	8.76322	0.913557	232.562	677.561
2014-12-23	4.34311	0.797032	2.4313	0.116202	31.4176	0.107908	1.84821	24.1792	15.8686	3.61897	10.2676	4.28658	2912.76	7.46154	1.67692	219.04	628.004
2014-12-24	3.23013	0.911467	3.1753	0.0890212	1.44465	0.16444	27.1331	0.0846131	0.222027	0.491691	0.00553439	8.32062	3011.81	3.68794	0.461674	206.497	634.032
2014-12-26	30.907	2.21532	4.33224	2.2652	17.6139	5.50646	94.9092	14.0436	33.6358	4.6572	9.94087	41.6878	2989.9	4.05194	0.00725668	210.25	734.41
2014-12-29	0.00282081	1.9819	5.9664	0.0117431	0.0666942	1.11508	0.498136	0.64674	0.210788	3.3267	0.0751482	0.0776584	2876.18	4.37521	2.17683	226.804	711.822
2014-12-30	0.154679	0.00549524	4.94986	0.877558	1.51619	6.21785	4.44156	10.1834	4.3089	2.56687	1.61552	0.00368766	2618.37	1.59759	15.8747	253.446	671.846
2014-12-31	3.45757	0.812826	1.48568	1.06679	4.62415	2.24668	7.58494	8.01464	1.65541	0.632009	1.16133	4.74608	2524.06	1.64523	0.354374	368.64	676.52
2015-01-05	7.27679	1.55437	1.49424	16.8285	67.9802	20.1059	2.30056	14.0814	3.66426	3.3664	25.2169	9.03606	3325.83	43.1966	62.1531	396.806	727.381
2015-01-06	0.0754037	10.6189	8.03033	0.570486	0.731272	6.19939	3.37221	0.0604176	3.28605	5.08253	0.428463	0.000175219	3186.6	17.8407	3.59971	446.054	742.018
2015-01-07	0.00887096	0.644436	0.0417876	0.935691	0.993693	0.404304	0.0569109	0.0463366	0.144853	0.241734	1.1333	0.00562163	2835.56	2.15779	4.56937	372.876	734.952
2015-01-08	3.86003	0.0016874	0.125521	0.00230266	3.06544	0.326216	12.5584	11.4377	3.56804	0.00115242	2.59332	5.50933	2596.92	0.0509244	0.564525	289.34	653.825
2015-01-09	0.181238	0.436081	0.278847	1.39032	3.96715	1.32769	0.190776	2.29474	0.416931	0.619805	1.72427	0.124489	2507	0.858234	13.6049	308.002	644.652
2015-01-12	1.12676	0.0498012	2.72745	0.627556	6.98592	0.756231	1.3327	8.95443	7.31312	0.982645	2.60121	0.881675	2822.8	23.5432	2.45081	384.16	659.976
2015-01-13	0.121906	1.84905	9.349	0.00923797	0.0491194	3.43855	1.38153	0.0559467	1.14072	5.87663	0.0510897	0.000174373	2892.29	0.092668	14.7998	422.714	616.032
2015-01-14	0.133987	0.00221784	0.545118	1.71226	2.46472	2.77036	0.961424	0.0197898	0.75915	0.871853	2.99061	0.109651	2827.05	29.6555	2.30234	461.39	649.74
2015-01-15	6.08905	0.0062457	0.122436	0.868821	13.4527	0.679458	16.8571	7.3562	7.17454	1.2532	2.0601	8.1927	3337.37	19.9853	15.5014	501.312	681.21
2015-01-16	0.933458	0.934759	13.4469	0.774304	0.405413	1.1274	0.0209413	0.264704	2.32304	0.772362	1.53389	0.734683	3185.47	19.9853	0.347189	438.902	684.869
2015-01-20	27.9761	0.184025	6.88111	5.55907	43.8096	3.23764	119.581	46.7138	11.799	1.03879	10.8023	46.2205	3362.84	12.7364	3.59594	395.612	776.18
2015-01-21	15.2882	2.80124	0.954035	6.12528	13.2614	7.94267	37.7915	12.4509	11.6041	4.54577	10.9801	19.3335	3034.91	5.01832	0.000462581	355.322	713.958
2015-01-22	0.559753	1.18377	1.35054	0.16339	0.756436	0.342439	0.0603605	0.0786619	1.42543	2.6152	3.1349	0.277021	3180.96	16.7712	0.784342	268.96	710.756
2015-01-23	0.0297388	1.10399	6.13711	0.650196	0.0582956	0.877951	1.64974	0.0132184	0.545632	2.17718	0.286314	0.0133146	3320.06	2.15939	1.67288	277.556	667.189
2015-01-26	1.73477	3.4392	7.02659	3.64547	1.22556	3.18346	0.00591291	2.56511	3.61624	1.83585	5.70095	1.01986	3209.22	1.04356	1.78704	240.87	655.36
2015-01-27	0.378686	0.0251089	0.0611152	0.014885	2.01421	0.347874	4.79014	0.420601	0.634098	0.158771	0.0585705	0.847057	2940.89	5.26654	1.07434	296.528	633.026
2015-01-28	1.4077	0.331758	1.59314	1.04136	3.50677	0.575178	1.73727	0.140525	1.92934	0.272509	1.86035	1.95267	3044.83	15.3279	1.23407	417.794	627.002
2015-01-29	1.19692	2.53723	0.00695742	1.27891	0.999371	1.57931	3.3011	0.198264	0.275695	1.38558	0.357347	1.54337	2991	0.00822703	0.96447	351.938	638.068
2015-01-30	1.76409	0.236574	4.29043	0.0272223	2.12446	0.748446	1.06679	1.22459	8.51867	0.42883	0.547651	1.8795	3436.3	63.8452	3.73864	439.741	651.27
2015-02-02	3.4292	0.00112183	1.02781	1.70002	3.10062	1.32453	8.48347	8.95489	7.28981	0.132343	0.957604	5.61576	3345.47	9.05586	72.3869	377.525	674.96
2015-02-03	5.13233	0.748487	7.76734	1.06746	6.70483	5.06873	9.99691	2.26494	3.49538	2.62386	1.66412	6.04507	3561.7	54.9629	25.3178	300.329	672.884
2015-02-04	0.769948	1.34514	0.0594595	0.600513	0.657706	0.571601	2.91281	0.13555	0.00364566	1.31297	0.0579718	1.08851	3935.05	81.9279	1.45375	335.989	746.382
2015-02-05	0.795638	0.738837	0.279496	1.10128	5.15102	0.121123	0.1974	4.51642	3.58948	0.28602	2.923	1.05868	3986.66	16.8468	2.68612	283.923	679.124
2015-02-06	3.12234	1.98214	6.49257	1.40978	7.15377	2.20062	1.13202	13.5218	5.78696	2.95561	5.54532	2.66573	3700.29	5.33914	0.0319676	298.944	618.517
2015-02-09	0.35474	0.0200068	0.274985	1.27369	0.0114716	0.100786	3.66893	0.283916	0.00370246	1.03806	0.00790829	1.01263	3136	6.46147	3.93813	344.103	624
2015-02-10	2.85958	0.689202	6.94995	0.670723	1.58145	3.88993	2.21107	5.11084	4.72139	1.44133	2.24664	3.26648	3515.3	32.3544	4.60387	296.873	575.52
2015-02-11	0.760607	1.14112	7.31787	1.29115	0.00194186	1.79533	0.228615	0.605835	0.294628	12.9122	0.121979	0.631463	3627.65	6.49841	17.8818	287.642	530.381
2015-02-12	0.138357	0.0262886	0.137762	0.696936	0.0302466	0.778809	0.0563384	0.189698	0.858707	2.79933	0.158643	0.0647558	3444.52	22.4895	25.1429	235.316	506.7
2015-02-13	0.961743	2.96417	0.630878	0.789254	1.27887	1.34555	0.351594	3.92528	1.23848	0.173648	2.09153	0.608156	3083.58	8.23847	49.5321	215.796	466.128
2015-02-17	3.05982	3.00362	13.3342	0.737474	0.443537	14.3073	0.385729	1.31007	4.49408	19.0183	1.80133	2.25462	3173.07	2.87179	0.552241	249.64	440.58
2015-02-25	0.866599	0.0307322	1.66382	0.1359	0.000241168	0.825878	3.94206	2.08272	0.00181881	2.38443	0.375026	1.55088	3017.3	40.6942	2.80795	191.546	445.21
2015-02-26	4.42299	0.171881	0.189295	1.74645	4.6272	0.375544	9.83959	3.6627	7.87297	0.000394631	5.88822	6.18032	3187.73	28.2258	7.15193	193.488	442.261
2015-02-27	0.124591	0.0394771	1.22901	0.442558	0.353919	0.516733	0.160133	0.000253135	0.525478	10.1991	0.343415	0.0336501	3119.22	20.1918	0.65799	177.956	438.065
2015-03-02	1.24791	0.620204	4.93692	0.500647	1.52252	2.97797	0.246502	3.23762	1.09327	0.261681	4.17922	0.627824	3016.21	0.252876	3.45645	170.042	426.836
2015-03-03	4.01269	0.00139672	1.50325	2.0882	5.59158	2.85707	13.1594	2.45372	1.27058	6.28477	0.329365	6.89987	2814.3	2.8214	0.497484	192.1	427.662
2015-03-04	0.779325	10.4814	1.97537	4.95885	1.57653	5.55691	0.00249026	0.000486787	0.0666454	1.85469	0.406634	0.42421	2393.17	4.65607	11.0468	202.493	437.646
2015-03-05	0.510739	0.0713023	0.0240049	0.127109	1.79962	0.10149	1.84904	4.00898	0.134605	0.00497382	0.827189	0.962921	2217.47	2.26669	3.70403	197.122	434.723
2015-03-06	0.506343	5.15036	3.99755	0.361102	0.0371244	4.04313	0.0091027	0.235382	0.243282	5.25141	0.1534	0.261217	2397.08	5.25153	3.90177	231.04	433.056
2015-03-09	2.48394	1.26936	2.77925	4.4099	1.51395	1.38793	4.78123	1.712	1.57874	0.834402	0.533492	2.8507	2400.02	0.4665	0.66391	226.804	455.396
2015-03-10	0.00408	2.08776	1.30982	0.194018	0.159508	0.472708	1.75087	0.267365	0.0237629	0.0205958	0.165116	0.235844	2592.85	9.67804	22.5341	278.556	479.172
2015-03-11	0.000500847	1.03477	0.12466	0.0996088	0.226863	0.491078	0.384024	0.238468	0.130369	0.535231	0.347774	0.0131661	2417.69	0.556922	0.823373	284.597	481.803
2015-03-12	1.88949	0.0168941	0.082897	0.0027702	2.43786	0.0225258	12.8787	1.70465	0.356105	0.000370422	0.0142764	3.67186	2459.17	3.90169	0.125038	237.776	503.554
2015-03-13	0.643921	0.883437	2.54088	0.683184	1.67467	1.04026	0.0275615	0.627276	1.37144	3.62476	1.06864	0.473687	2976.79	23.722	11.1411	256	532.225
2015-03-16	6.47595	7.76845	12.9894	7.04854	2.54962	6.24838	6.00117	5.08051	6.1811	8.05707	5.30265	5.77814	3241.02	4.57738	27.5063	243.672	560.269
2015-03-17	2.02814	0.231743	0.861052	1.17591	1.57137	0.33331	2.20608	3.46825	6.89208	0.835207	1.51537	1.90133	3582.02	1.52979	0.10653	245.236	546.624
2015-03-18	4.61648	2.54036	3.52326	2.85408	3.14242	5.84711	5.42378	1.68485	4.89975	2.18173	6.04989	5.47312	2878.32	7.93959	0.642943	195.161	544.289
2015-03-19	0.0107745	0.190629	0.539539	0.284966	0.377412	0.0146498	1.23063	1.07052	2.37334	1.14975	1.36375	0.0270126	2896.59	1.89398	0.491531	197.965	495.953
2015-03-20	1.60301	1.28792	5.78716	0.116393	0.203176	0.235984	8.13635	1.26137	0.0144332	0.0937443	0.0251288	1.86766	2584.71	19.3576	2.96612	169.52	450.288
2015-03-23	4.51885	2.49527	13.3817	3.4367	3.29739	6.43841	2.07727	9.56215	5.56388	10.2396	5.10915	4.08625	2432.46	8.9885	0.0124146	179.828	449.44
2015-03-24	0.0175351	1.54974	2.47968	0.00142471	1.01422	0.5703	1.85018	0.00928792	1.28824	0.977051	1.09894	0.000614799	2298.24	0.614112	0.152844	185.504	406.022
2015-03-25	0.0793705	1.81177	0.581608	0.817092	0.392605	0.940623	2.97287	3.48013	0.346636	0.970951	0.728376	0.680257	2211.82	12.9021	1.11856	238.394	405.62
2015-03-26	0.000642699	1.63822	11.7108	1.12222	8.51551	0.703887	0.241703	0.0200873	0.736872	6.39608	0.00130211	0.0590509	2458.18	28.2253	26.1021	249.64	406.829
2015-03-27	0.512466	1.48768	1.2573	0.00197363	0.0142148	1.04409	0.483947	0.0478291	0.52795	1.58848	0.47865	0.300099	2792.07	26.51	1.04529	227.105	422.714
2015-03-30	5.90134	1.47746	0.174281	0.986492	7.06215	1.26797	14.6023	4.86029	12.9948	1.10894	2.05089	8.35553	2701.92	0.121629	19.6952	210.54	572.645
2015-03-31	0.390995	0.0194353	2.8504	0.233615	4.16252	0.00175829	0.889238	1.44309	2.01528	0.518911	0.619982	0.825422	2885.84	3.80513	0.310481	233.784	502.656
2015-04-01	3.76233	5.74782	9.19341	2.30584	1.90706	5.56371	2.20927	2.9003	4.28015	14.5607	2.408	3.1627	2590.81	24.0782	13.9068	228.312	534.534
2015-04-02	0.276454	1.1552	4.42962	1.12566	1.51202	1.69179	0.694168	0.195009	0.374357	1.47185	2.74218	0.000456293	2484.03	3.98014	0	215.209	523.037
2015-04-07	11.7403	13.1333	10.4525	12.6999	7.00134	6.1009	14.526	11.6521	11.0058	11.5878	14.8968	10.4121	2139.06	87.5868	10.3269	218.448	592.923
2015-04-08	0.157093	1.67995	3.04678	0.00209429	0.0344718	1.51444	6.37471	0.966101	0.129564	0.0938667	1.03744	0.698731	2313.61	45.2568	3.93246	195.44	879.122
2015-04-09	0.622807	0.104587	0.100656	1.09878	2.12848	2.82032	0.0100315	1.07423	1.07672	4.05499	2.49885	0.618989	2176.22	0.478169	0.456703	171.348	1161.45
2015-04-10	4.47243	11.8397	6.86507	9.43891	2.91912	4.61578	3.05039	2.13738	4.01984	3.20801	4.35904	3.65591	1852.44	2.69072	1.91066	158.256	1145.82
2015-04-13	3.44518	15.4957	2.85379	1.76914	3.65179	1.39989	1.44785	4.90175	8.93233	2.05856	3.78617	3.05938	1953.64	0.381778	0.315397	194.324	1450.85
2015-04-14	0.0705938	0.302824	0.672898	0.02461	0.199254	0.230088	0.258085	13.4786	5.71054	2.82174	0.0196042	0.149217	1993.62	6.58159	0.917659	186.869	1192.32
2015-04-15	4.25868	13.3133	20.0339	10.7623	5.12779	11.1601	0.701953	8.47685	0.576492	10.2587	9.44421	1.71072	2128.9	29.0195	7.76328	164.866	1052.35
2015-04-16	6.48657	3.55628	1.72314	15.34	13.3166	4.87157	7.88604	11.7475	6.69143	9.37991	2.19421	8.95042	1890.51	0.607119	1.83938	158.76	961
2015-04-17	2.40801	0.0554872	0.00546825	0.142229	18.2514	1.53663	0.0431882	4.22113	22.4713	3.19938	3.54882	3.288	1764	3.0409	3.77683	192.932	1067.33
2015-04-20	2.78852	12.1245	4.02057	1.68591	0.405616	4.08441	16.9576	1.27247	3.42905	0.91911	0.411116	2.65022	1769.04	1.38708	0.032248	176.89	1049.11
2015-04-21	6.17001	14.6922	19.5273	21.6756	5.68591	18.34	7.57	8.3088	1.30953	10.6246	8.36455	4.52722	1684.28	1.99196	3.17005	175.562	957.903
2015-04-22	6.62825	3.81089	4.27354	3.28416	4.45802	5.29439	12.4374	23.5472	2.49498	2.07717	7.52747	6.64823	1521.78	1.11501	0	161.544	989.102
2015-04-23	0.0938327	0.0107188	1.32784	0.0734512	1.83273	2.57846	1.51725	0.00840059	0.119239	5.84399	8.50405	0.00051715	1442.48	0.554948	17.1236	155.75	1013.79
2015-04-24	0.308543	0.0065762	1.86537	0.0813665	0.622053	0.0840291	7.07557	0.990522	1.21765	1.00558	0.264606	0.656268	1340.29	1.17458	0.228132	151.044	1090.98
2015-04-27	3.61066	0.700817	0.217994	0.504324	27.857	0.498002	3.67082	3.50206	12.2852	4.52948	1.63397	4.87176	1403.25	0.567155	0.0252674	172.134	1148.53
2015-04-28	3.27375	8.43812	10.1733	13.5238	7.72819	7.44188	0.0512453	4.99292	4.81745	4.73955	10.0284	1.89521	1392.04	7.00373	0.158804	154.008	1061.46
2015-04-29	1.06042	3.57271	13.6844	2.71538	0.0302577	4.87093	6.57e-05	0.0849858	0.0684767	6.24448	4.11875	0.465552	1345.42	6.73559	4.61786	179.292	1043.94
2015-04-30	0.0543949	0.0202315	3.14496	0.266037	6.32568	0.0217632	0.657456	6.5805	0.0788002	1.06913	2.2787	0.263394	1316.24	3.27972	0.0119872	211.702	949.872
2015-05-04	0.498705	0.00779683	1.52611	0.932769	0.496851	0.379697	0.0140692	37.3986	1.84191	0.575985	1.6861	0.63013	1310.44	1.39488	1.25543	165.123	859.076
2015-05-05	15.7816	5.14187	11.4986	14.3605	8.59355	18.6091	16.2432	35.5387	14.1614	25.4798	21.1599	16.557	1313.34	5.9914	1.59005	204.776	944.333
2015-05-06	1.17665	0.125911	0.394202	1.88165	10.6124	0.440361	0.144112	7.84157	11.3894	0.287135	4.73131	0.904455	1360.13	0.822239	1.40395	229.523	992.88
2015-05-07	3.82902	2.70997	1.84485	0.839658	18.6481	0.550745	0.17814	31.7524	21.6701	3.99157	5.67368	3.40397	1453.9	10.4702	3.87018	228.917	961.62
2015-05-08	5.9759	9.59885	34.7547	6.49789	4.40268	9.8724	0.146415	7.85632	12.1596	17.0872	5.10185	3.8276	1231.31	0.503337	2.97326	165.38	941.262
2015-05-11	10.5932	14.1988	33.0633	7.24124	7.51497	13.229	4.70214	18.3577	12.2007	11.2944	11.1271	8.16442	1215.22	0.0920754	2.49423	191.822	845.065
2015-05-12	2.19099	1.28942	5.2842	2.97944	0.254943	1.93269	0.314415	14.8427	6.14753	3.95385	1.15031	1.45335	1138.39	6.17272	12.6007	192.1	847.392
2015-05-13	0.0309473	0.282715	0.0476146	1.6401	2.18359	1.44168	0.984342	4.41992	0.392543	3.55734	1.33229	0.37505	1178.55	0.131752	3.56128	189.338	753.503
2015-05-14	0.092493	0.0400746	1.25315	0.406839	1.02417	0.331219	0.284453	1.19559	0.224751	0.16169	1.45118	0.140577	1064.72	1.02694	1.29311	162.308	733.868
2015-05-15	2.2535	2.12888	0.0052387	1.75282	11.1231	1.52689	6.23581	5.05528	0.280084	3.3984	1.93363	3.19733	897.003	0.0715637	1.86709	153.264	740.384
2015-05-18	0.0123776	7.06158	8.69763	0.000188108	0.871255	0.315975	3.56215	0.189803	0.0042452	8.7789	0.389156	0.848174	938.197	0.236878	0.502068	162.053	767.29
2015-05-19	9.53026	3.63096	2.53883	5.91828	8.69088	7.50903	19.1774	7.31015	10.2637	3.72289	5.14252	11.2535	1212.43	13.4445	6.74306	165.123	837.524
2015-05-20	0.712382	1.26098	3.59048	0.410071	0.00978116	3.03172	0.0351849	0.67259	1.89781	2.60772	0.720423	0.249614	1135.69	8.15595	0.00396801	165.894	822.542
2015-05-21	5.47905	19.1328	11.026	13.1829	3.89557	13.5663	0.359732	2.401	7.41516	16.2671	4.34337	3.21725	999.192	4.19464	3.38795	146.652	788.486
2015-05-22	4.28018	0.65706	0.00332107	4.8072	12.6504	1.71344	9.20017	9.83904	3.66529	0.0236419	6.71508	5.08091	979.064	4.76924	0	147.137	882.684
2015-05-26	26.9372	18.0979	35.3402	29.1304	27.9563	31.9602	12.5661	31.5121	47.3448	58.4309	26.7889	23.8079	1201.32	7.49412	23.3173	197.684	978.438
2015-05-27	0.0158947	0.428041	0.455597	0.508802	5.35078	0.0900819	1.06469	6.29424	0.000603933	1.49157	3.29516	0.11348	1245.38	0.1469	0.237955	176.093	946.178
2015-05-28	44.9837	31.4315	29.1323	45.7304	68.1621	43.1546	52.7931	47.4782	46.7642	28.435	46.0487	48.1721	1169.64	0.0976564	4.10168	177.156	1009.97
2015-05-29	0.162555	5.62568	4.59343	0.0458981	0.807458	0.979483	0.152692	0.000687161	0.000673956	8.12003	0.313315	0.0198882	1138.39	18.8519	24.3331	191.546	935.136
2015-06-01	23.5837	29.8779	27.6804	23.2243	37.0357	21.1668	20.347	39.3692	23.5064	25.152	21.3121	22.5367	1246.09	0.000275523	0.211792	195.161	972.192
2015-06-02	5.35384	5.02759	17.6544	7.15312	2.16271	11.4263	0.218942	7.65831	8.52239	10.27	7.39255	2.80231	1277.35	3.04267	0.183645	202.778	934.525
2015-06-03	0.000736715	0.141275	0.277327	1.01259	0.0534327	0.309153	0.101439	1.44849	0.011643	4.28285	0.19785	0.125857	1398.76	7.26327	0.326947	186.596	892.217
2015-06-04	0.211028	0.912481	0.822198	1.58302	11.9814	0.500225	7.11583	0.797069	0.407055	4.11674	0.728913	0.536864	1476.1	8.05786	15.7143	216.384	984.077
2015-06-05	1.33935	0.202727	1.30826	2.4217	1.76362	0.715945	7.52e-07	6.60512	8.10588	0.0142547	12.607	0.890841	1124.93	3.59372	0.00109826	201.924	990.99
2015-06-08	1.63754	0.807064	6.10128	1.86459	3.29658	0.0142461	21.1384	2.1062	0.280503	4.05492	0.0974289	5.41987	1158.72	2.68116	2.54163	233.784	1042.64
2015-06-09	0.268131	0.943353	0.00289393	0.195422	5.11315	0.10609	2.25121	3.07532	1.35363	0.00107251	0.135962	0.462604	1089.66	11.4349	9.30845	209.381	1047.82
2015-06-10	0.191896	4.39286	9.27666	3.42921	1.40751	4.62305	0.258489	2.62629	0.443196	0.405377	0.00686088	0.0246912	1010.6	3.96676	5.14072	174.768	925.376
2015-06-11	0.168354	4.37087	0.922723	1.35134	1.0197	0.480051	0.13221	0.135165	0.149301	0.0936971	1.16698	0.00225763	1008.7	1.03138	2.05234	165.123	875.568
2015-06-12	0.7477	1.03179	0.0366011	3.43875	3.30492	2.92566	0.229955	4.32228	0.175421	5.42678	0.670521	0.287403	992.88	1.6705	0.806399	189.888	906.01
2015-06-15	4.26693	7.02	16.7521	2.87146	6.80132	2.4368	6.50434	0.711656	2.07792	1.83538	0.544085	4.66107	1059.5	0.518009	12.5572	236.852	968.454
2015-06-16	11.33	9.83014	16.831	7.84281	8.42449	9.2619	2.17384	15.0197	28.4558	31.6334	18.9062	9.2429	1049.11	0.644942	0.155459	219.336	1023.36
2015-06-17	2.6409	1.56386	8.19241	1.3226	7.10424	1.77635	0.432672	21.4786	3.28147	1.54192	4.48787	2.10448	1077.81	0.0400668	0	210.25	969.077
2015-06-18	15.2109	13.3544	30.1451	16.2689	12.0686	10.963	18.3937	11.6604	12.8975	15.7688	8.88558	17.1191	997.928	0.747379	1.03104	173.976	914.458
2015-06-19	41.8101	33.1548	29.0609	56.5147	48.3711	43.0766	28.9684	45.5942	53.7834	61.5881	63.4693	37.6646	924.16	1.73279	10.5356	194.882	883.873
2015-06-23	5.60095	8.06202	1.34412	13.649	6.56501	1.6396	10.2445	2.95649	7.99622	2.63321	0.666059	10.0078	881.496	5.6179	13.939	146.652	791.297
2015-06-24	4.06315	1.37367	0.342924	9.28101	20.8544	2.91832	1.46629	21.0022	6.41525	5.80138	8.83053	3.78576	876.16	2.95221	0.00420973	175.828	772.84
2015-06-25	13.0369	15.7584	31.297	9.95784	19.4416	19.1569	6.94667	6.50417	12.0664	20.5327	14.5311	13.1211	856.148	0.493287	5.20396	196.28	760.656
2015-06-26	69.8749	72.9259	89.394	68.9288	52.0598	69.2402	54.7329	64.9256	82.1876	106.128	78.0648	67.1592	841.58	0.0915191	0.0276027	196.56	862.01
2015-06-29	19.4404	27.59	53.8887	10.8233	3.04e-07	27.2998	5.35497	9.98281	32.7292	86.5926	33.3478	11.5103	1131.65	3.30316	3.47054	355.322	1040.06
2015-06-30	36.1078	41.5546	42.4107	28.7771	9.15068	34.2916	47.3937	10.3866	33.867	41.7851	31.3811	42.2351	1051.7	3.74506	4.60194	332.333	999.824
2015-07-01	27.4422	10.9738	27.2288	19.9664	23.4734	20.4276	24.2783	40.2325	44.4844	24.5742	34.2124	25.4312	1163.49	19.0463	4.82914	258.888	957.903
2015-07-02	20.4505	25.8901	32.1997	30.9005	17.9625	23.4893	1.10342	50.5788	49.6455	38.0911	48.2213	12.0369	1142.44	0.00030849	0.0168171	281.904	918.696
2015-07-06	17.434	20.0043	56.1641	16.4305	41.5776	31.3985	0.632425	49.6466	57.5511	47.7127	49.4148	7.29366	1600.8	66.2438	58.3558	289.34	994.141
2015-07-07	9.76671	43.4217	45.1014	30.3583	2.59922	32.9762	1.9939	12.3888	19.8486	45.9767	38.6089	3.16747	1643.49	0.081929	19.492	258.888	1312.61
2015-07-08	33.0457	15.7858	2.40592	34.7442	50.5416	19.654	60.7484	35.8788	33.0784	25.5974	18.4329	48.7739	1780.84	1.91944	3.15094	386.516	2191.18
2015-07-09	32.5175	24.5225	10.0668	48.5225	32.793	27.5485	35.0334	32.3247	46.0575	8.62106	32.1373	38.5328	1767.36	4.85668	14.0832	398.801	1827.56
2015-07-10	26.4445	31.0244	13.1488	48.3958	21.2893	31.1244	12.8278	34.8941	51.2591	8.5257	37.821	27.2662	1699.09	0.00143752	0.0362498	283.249	1513.99
2015-07-13	12.1888	31.8479	39.0397	20.2035	9.20638	27.4249	0.470335	33.2568	34.5834	15.5847	31.3993	6.40507	1450.09	1.09899	0.0243506	193.21	1181.3
2015-07-14	1.27177	1.569	10.3175	3.03539	7.79574	0.155401	7.81636	2.51412	1.35356	14.2822	2.22034	5.73468	1318.42	2.67125	0.560906	178.757	1060.15
2015-07-15	18.2023	36.0953	28.497	23.729	4.37786	28.3879	2.30033	43.1832	39.4857	2.25328	33.5783	12.9574	1387.56	9.98351	0.0597588	175.033	1032.98
2015-07-16	1.4557	7.26603	2.4374	4.58068	0.10627	1.80629	0.306022	4.30789	6.3924	6.29838	4.94115	0.590401	1290.25	0.955555	0.00273876	146.652	913.853
2015-07-17	17.8986	25.366	30.2348	19.949	8.22948	20.2533	6.05499	19.6891	31.5971	50.0908	25.4433	14.3153	1202.7	0.00154453	2.67671	142.803	871.43
2015-07-20	0.352583	0.174083	4.45204	0.072473	0.58257	0.433148	0.533598	1.15473	3.66929	12.7774	0.120591	0.0481112	1324.23	2.32542	0.00502993	150.062	800.324
2015-07-21	0.214762	2.19181	5.43e-06	0.846613	0.000247966	0.671947	0.647607	0.173316	2.67341	7.59279	0.997922	0.0167859	1222.9	0.908846	0.730002	149.328	739.296
2015-07-22	0.0422787	4.33e-06	2.72652	0.771551	1.87529	0.00977064	1.06632	1.86052	0.244573	9.58135	0.501167	0.0451832	1418.28	6.98997	0.559504	146.894	702.78
2015-07-23	5.67311	5.79988	4.36438	4.33178	1.7978	7.00387	5.00363	2.4511	6.21307	10.491	10.6372	4.9623	1479.17	5.67646	1.14553	159.77	721.46
2015-07-24	2.84716	4.52858	5.03865	4.0413	0.0725729	3.23107	2.83803	1.44962	2.20507	0.000452678	3.93292	3.12855	1521	0.0732134	7.13783	188.788	936.972
2015-07-27	73.9801	71.3704	63.7155	73.4189	76.7669	61.1596	81.3308	65.4513	78.6991	87.5319	71.8638	80.107	1693.32	2.8989	0.16488	243.36	1483.02
2015-07-28	0.48831	0.439853	11.2541	1.09383	9.52175	0.572136	2.66648	0.159077	9.08386	7.44569	2.76535	0.0400858	1595.2	2.82836	0.180177	180.634	1145.82
2015-07-29	12.84	13.4286	26.4758	12.6246	9.43102	13.7477	0.717992	22.3715	35.0084	36.2565	24.6758	9.49862	1489.19	2.73557	0.62217	156.25	959.141
2015-07-30	8.53038	18.2731	9.68521	7.5769	6.67828	10.2359	8.3164	8.3866	5.29312	11.0132	9.12244	8.8133	1393.53	0.243365	0.651565	147.137	915.062
2015-07-31	0.0677001	0.673855	0.48715	0.00147132	1.07644	0.00290308	0.00709851	0.0934451	1.7609	10.5091	0.166198	0.00113744	1506.99	8.81904	3.45638	146.894	921.122
2015-08-03	0.243266	0.00622249	18.7339	0.00426929	0.0852994	0.237228	1.51964	0.388494	5.03568	31.6277	0.45523	0.107527	1673.63	16.2269	54.7275	157.754	960.38
2015-08-04	13.6035	15.9188	33.9619	12.4608	9.93772	12.5793	3.25514	11.8395	29.4405	56.4117	15.0539	9.3534	1609.61	1.20761	0.692059	169	872.021
2015-08-05	3.41428	2.61495	6.64114	2.97868	5.20107	3.47131	5.66852	5.2019	0.885547	4.3857	1.48025	4.32442	1614.43	1.86175	0.0066476	156.5	847.392
2015-08-06	0.671001	1.23798	0.0788202	1.51492	0.188976	0.129789	1.13181	0.903594	0.800356	2.27466	0.266578	0.828995	1725.57	0.9599	6.55906	189.613	850.889
2015-08-07	4.8357	4.48059	12.8308	3.32237	3.67301	4.77323	2.00943	4.01885	8.19001	19.2007	4.34025	3.76651	1694.97	3.42955	0.297481	179.292	846.228
2015-08-10	20.2654	18.678	23.3159	16.8167	24.9231	14.6272	15.0129	18.911	32.098	40.2133	20.1274	19.723	1680.18	5.80692	2.51543	149.573	856.733
2015-08-11	0.0238348	0.43028	0.049132	0.000306925	1.60314	1.77853	0.962041	0.074796	0.141906	0.563232	0.569583	0.188532	1777.47	17.2834	4.11571	187.964	1025.28
2015-08-12	1.51118	3.36312	3.88	0.297871	0.577472	1.16063	2.07838	0.978035	0.58415	2.05688	2.00544	1.56412	1797.76	0.0649415	4.03213	185.232	1107.56
2015-08-13	3.01215	1.09585	7.11443	1.12598	0.698141	6.85686	0.757462	9.4386	3.7333	4.30633	5.88156	2.15109	1868.83	4.93983	0.338163	181.98	987.845
2015-08-14	0.0854378	0.466656	0.0205902	0.557985	0.456322	0.389188	0.228954	0.205809	0.00957878	0.0332457	0.0645238	0.00222746	1674.45	0.180565	0.210948	164.609	892.217
2015-08-17	0.5902	3.34343	0.201155	2.25658	0.201848	1.39523	0.701919	4.1896	1.77568	1.12422	5.32918	0.0112972	1628.12	1.51914	0.00175214	169.52	922.337
2015-08-18	46.5047	37.8648	59.5288	44.362	48.0693	48.1513	26.5325	65.7255	62.3101	103.254	60.8546	40.8437	1558.67	2.3664	2.6407	190.164	960.38
2015-08-19	3.10533	6.63873	8.27989	2.99186	0.0121028	3.03978	1.46611	3.08701	2.1387	7.29586	7.05328	2.48036	1704.86	19.2974	7.26616	232.562	1067.33
2015-08-20	11.2422	14.1909	4.47833	10.0289	11.9071	12.9105	9.77584	10.0319	20.3852	0.0638062	9.00592	10.634	1813.06	0.374082	0.0689796	366.34	1319.87
2015-08-21	24.5653	24.4323	44.4741	19.3284	22.2564	36.1332	18.4104	21.2457	22.4968	38.7076	22.4989	21.8862	1994.52	1.82396	16.015	785.681	1641.06
2015-08-24	79.0578	78.5917	75.1167	75.5486	83.1489	72.8576	91.7771	62.2051	72.6116	96.021	74.5837	83.7994	2511.01	32.1576	27.7591	1659.75	3410.56
2015-08-25	56.1902	56.6883	70.4579	28.5183	97.8344	47.9777	48.1186	53.2294	64.082	93.8955	70.7627	54.2595	2401	5.77993	0.418734	1297.44	2812.18
2015-08-26	2.44121	0.104448	35.1595	0.323187	15.4912	0.515735	4.1949	7.80999	20.6087	25.1379	16.2811	0.32263	2196.8	2.80301	0.0572058	919.302	2221.24
2015-08-27	25.7291	19.5216	12.2095	23.7908	16.2836	18.7136	45.9756	16.4592	24.9867	19.5415	13.3488	33.3752	2403.94	96.314	39.2514	681.21	1747.24
2015-08-28	21.7764	23.9038	38.8013	12.3895	38.7965	22.4487	6.32839	25.5808	42.2914	51.8712	32.8558	17.4255	2658.43	41.3299	57.7386	678.602	2102.22
2015-09-01	6.66411	41.9435	58.7071	16.8058	0.136351	37.9941	4.24843	0.46574	8.06933	67.7417	23.6994	0.348775	3307.4	0.0394111	2.94277	985.96	2882.62
2015-09-02	0.0169362	0.913115	1.95332	0.100526	6.39433	0.0772052	0.283985	1.68311	0.258048	3.03373	0.18399	0.0124202	2889.06	4.02824	5.48873	680.688	2423.59
2015-09-08	0.20742	10.7815	22.2919	0.446568	0.767034	2.58837	4.57652	0.243276	0.266593	11.9925	3.46071	0.901645	2514.02	0.679175	6.28307	620.01	2397.08
2015-09-09	4.68882	2.54809	10.4855	2.58418	9.93266	5.26894	2.49669	2.95892	5.58015	9.29203	9.04949	3.76023	2450.25	15.8093	3.00479	688.013	2195.86
2015-09-10	1.87833	1.17127	8.63208	2.07185	3.89682	2.73073	0.173446	4.29256	1.85946	4.86826	4.74688	1.52675	2505	14.6194	0.317664	593.897	2402.96
2015-09-11	0.000266177	0.136551	1.59546	0.257421	0.124114	0.163871	0.0573012	0.00378133	0.00176919	0.337202	0.00105682	0.0957424	2463.14	5.89701	3.61761	538.24	2276.24
2015-09-14	11.8252	24.8278	70.3292	7.07532	15.8217	27.0566	0.0811198	17.2972	12.091	53.7687	30.6269	3.97289	2481.04	2.34462	4.65114	588.062	2254.35
2015-09-15	20.3334	18.6017	52.5569	13.7396	12.1174	24.1637	6.84685	18.2143	31.5806	58.6898	41.8925	16.0622	2615.3	1.32389	0.00759773	508.052	2090.32
2015-09-16	27.9378	38.8139	57.6421	29.3153	34.1488	38.5958	9.5034	32.1356	37.892	52.9747	40.1889	23.6295	2524.06	30.7051	52.2076	455.822	1807.1
2015-09-17	4.59946	6.99208	0.831834	9.47865	3.41142	8.13706	4.48779	4.46396	2.90447	4.89549	5.5423	4.87275	2055.72	0.163249	4.89627	446.9	1534.29
2015-09-18	0.422842	0.184439	4.1612	0.448969	0.114131	1.35773	0.0259074	0.0292334	0.696967	2.01442	0.216745	0.193595	2101.31	23.4837	4.29438	496.398	1668.72
2015-09-21	4.96584	7.39735	23.5748	4.6339	3.14531	7.96266	0.538999	1.04833	9.76677	21.8226	4.85702	3.0178	2257.2	18.4078	0.575379	405.62	1431.87
2015-09-22	0.755319	0.621525	0.0790342	0.45601	1.46026	0.429538	2.81871	0.653176	0.179659	2.2659	0.561164	0.857829	2391.21	1.16021	4.0573	503.554	1592.81
2015-09-23	3.88493	2.45874	0.624539	2.7595	12.5067	2.78864	5.37036	7.46367	3.65292	1.52422	4.66774	5.30139	2613.25	13.0806	7.65684	489.737	1651.61
2015-09-24	0.797052	2.02446	2.33937	0.2896	1.63405	1.37965	0.0722316	0.390773	1.5646	1.50993	1.07286	0.450342	2444.31	0.839999	3.91155	550.841	1714.79
2015-09-25	4.47053	7.42985	21.0376	3.30328	1.54335	8.888	0.194528	5.49463	7.57629	16.1404	7.13649	2.6505	2276.24	1.81774	0.217528	557.904	1627.32
2015-09-28	0.56907	2.82632	11.0161	0.276656	0.0819146	3.49804	0.090464	0.202025	0.254339	1.56785	0.8375	0.111314	2446.29	6.53884	7.06326	763.417	1889.64
2015-09-29	3.84026	3.43029	4.07571	1.27865	8.81435	2.89304	2.60141	3.68815	6.63309	9.21425	5.3929	3.96074	2432.46	3.51269	10.8254	719.849	1835.27
2015-09-30	0.400432	0.0901864	0.0723893	0.0187431	0.121833	0.750226	0.567242	0.0361673	1.34361	0.777141	0.0405416	0.570158	2072.07	0.158939	0.373767	600.25	1619.26
2015-10-08	10.2139	21.216	23.5452	12.1791	8.42823	12.4185	4.24086	9.55145	9.95118	28.7939	13.7602	8.2853	1873.16	86.8052	94.9489	303.456	1218.01
2015-10-09	1.88801	0.788921	3.08611	0.345558	2.07762	0.603042	2.65691	1.21899	1.7831	6.98823	3.85493	1.72915	1831.84	0.17951	0.00920834	291.726	1163.49
2015-10-12	11.1845	7.06833	19.7356	7.41338	9.96191	11.4	8.33461	10.7545	12.5585	18.8695	17.7381	10.0488	2016.01	28.4521	4.81199	261.469	1073.87
2015-10-13	0.0932587	0.00472437	2.73017	0.403434	0.71371	0.564643	0.220108	0.0907843	0.647726	0.549031	0.0493927	0.00591246	2058.44	0.691642	16.2004	312.229	1076.5
2015-10-14	1.2987	1.26274	1.3602	1.44333	0.0557995	2.59951	1.34777	2.99658	1.14695	0.71997	0.377373	1.29161	1823.29	0.0225016	2.01618	325.081	1124.26
2015-10-15	6.42598	3.88792	18.3332	6.30953	5.23114	7.6375	4.20968	5.76683	6.16283	20.5017	5.72662	5.48367	1763.16	0.28899	0.625179	257.603	1038.77
2015-10-16	2.09785	0.135895	4.14901	1.85723	1.76991	2.15079	2.17182	2.71168	3.27533	0.0855195	0.860688	1.81173	1566.58	3.85807	5.06909	226.502	1024
2015-10-19	2.38e-06	0.0796937	0.0426664	0.144308	0.461137	0.711125	0.177888	0.0103412	0.382586	2.89796	0.00632109	1.1e-05	1659.75	8.8967	9.03809	224.4	992.25
2015-10-20	1.79399	1.78406	10.9802	0.371748	1.18053	1.98752	0.205892	0.71736	4.34088	14.7621	0.94747	1.49796	1740.56	0.0232833	1.50874	248.062	975.938
2015-10-21	15.9299	13.3617	49.3591	18.8273	21.3746	30.6413	0.840324	30.065	23.7114	41.4536	36.1509	8.77882	1744.73	1.85439	0.201134	278.89	970.322
2015-10-22	4.45171	20.589	16.4388	7.82278	1.82226	7.25249	0.0547903	4.9031	4.93964	12.9737	10.031	2.14808	1617.65	0.504337	0.077641	208.803	925.985
2015-10-23	2.74024	13.7804	2.62464	3.97699	0.756039	4.5206	1.6156	2.88106	1.06622	6.66487	4.32459	1.73315	1723.08	4.97099	0.389871	209.092	918.696
2015-10-26	0.307865	0.0194148	1.24792	0.362176	0.147591	0.0248424	0.223335	0.227509	0.826308	0.694882	0.382409	0.253329	1848.14	2.73343	0.338095	233.784	977.813
2015-10-27	0.0648887	0.227238	3.41752	0.149798	0.71448	0.038501	0.0232837	0.124491	0.342313	2.33837	0.00795408	0.0101505	2004.35	0.00214335	5.00215	238.085	984.704
2015-10-28	4.41608	10.0017	6.69501	3.04487	1.55127	4.98458	3.49551	1.28165	5.20855	9.66057	3.31202	3.64661	1961.6	37.2668	19.5733	205.349	988.474
2015-10-29	0.175372	0.484646	0.0325822	1.05517	0.089002	0.704316	0.000274957	0.145968	0.175854	1.3472	0.47885	0.0564784	1903.58	0.0383214	0.846627	213.452	999.824
2015-10-30	0.00722429	0.432528	0.000251113	0.0123588	1.39649	0.0147418	0.528694	0.631949	0.381367	0.00823954	0.519965	0.000477284	1759.8	1.56862	0.00693866	227.105	879.122
2015-11-02	3.21999	3.7677	4.39316	1.9677	4.56381	2.27483	2.50644	2.23735	4.34998	9.90542	3.54499	2.74945	1753.93	1.07202	0.0352223	200.222	857.318
2015-11-03	0.0796139	0.796742	0.0537459	0.0322599	0.0907935	0.30817	0.0064016	0.173474	0.263243	0.470938	0.142165	0.090985	1703.21	14.0259	0.0352223	211.412	824.838
2015-11-04	21.9813	25.0069	34.0607	14.9154	16.5194	16.9244	27.5964	15.4854	16.8433	32.5237	19.5765	21.1369	1725.57	10.972	4.79822	240.56	836.366
2015-11-05	2.32449	0.210739	0.00881336	0.0937731	4.61591	0.338328	8.77589	2.78327	3.39345	1.2037	0.878217	4.45853	1543.7	5.25752	0.238713	226.502	870.84
2015-11-06	5.41174	2.43659	15.6124	1.21232	1.83584	4.64597	9.4815	1.47062	2.59405	11.2569	3.59307	5.43395	1588.02	4.49801	5.56299	205.349	810.541
2015-11-09	1.56048	1.13402	3.61344	1.74293	1.96309	1.10799	2.20272	1.55907	0.960555	0.233728	0.620227	1.5151	1709	1.04149	2.41011	272.91	929.03
2015-11-10	0.000105004	0.068906	0.070428	0.267558	0.837777	0.0230525	0.0638093	0.633813	0.16142	0.191413	3.34222	0.0344078	1547.64	0.66791	5.33133	233.784	896.404
2015-11-11	0.18619	2.85325	2.97995	0.0732957	0.0371739	0.0236582	0.00319007	0.287322	0.278792	1.91913	0.0200348	0.000113277	1757.29	8.624	10.2037	257.924	836.366
2015-11-12	0.510174	0.210642	1.204	0.174673	1.61072	0.31072	1.73666	0.549491	0.140331	0.635686	4.42e-06	1.00933	1929.84	8.1663	0	337.457	866.125
2015-11-13	1.86228	6.90519	4.77845	4.71496	4.93765	1.31252	0.221722	0.0756471	2.35205	2.94058	5.54375	1.69431	2139.99	6.49105	47.644	403.206	961.62
2015-11-16	0.862293	2.037	9.85871	0.335038	0.928313	0.396237	0.000114299	0.562331	2.05604	7.78516	1.97992	0.226813	2250.55	5.77875	17.0885	329.786	967.832
2015-11-17	0.140267	0.796413	5.82603	0.0025554	0.103479	0.928177	0.144702	0.465964	0.154492	0.388255	0.166779	0.0232813	2174.36	5.31601	6.0138	354.946	913.248
2015-11-18	1.66284	3.80682	6.1865	0.21555	1.00992	2.1236	0.375065	3.19385	2.80255	0.980773	1.75608	1.31219	1894.86	0.00241	0.168901	283.923	845.646
2015-11-19	3.47502	3.48504	17.5892	0.947384	0.980327	5.0766	1.8809	0.958629	2.65704	13.3349	4.10826	2.51457	1914.06	0.24207	3.38787	288.66	840.42
2015-11-20	0.108903	0.228012	1.06725	0.0151866	0.0262099	0.293688	0.0484097	0.0834579	0.435176	1.30207	0.716325	0.00024101	2018.7	8.42381	0.406369	239.321	821.969
2015-11-23	0.39901	0.098561	2.55834	0.202033	1.46804	0.0105585	0.248969	0.33544	0.421831	4.93925	0.858795	0.312721	2101.31	0.0930926	7.8845	243.984	757.35
2015-11-24	0.049396	0.262384	2.07943	0.00322638	0.0330985	0.00199878	0.0416072	0.0133735	0.0504442	1.5683	0.00483401	0.000217832	2225.01	16.3415	2.38419	253.765	765.629
2015-11-25	0.98385	2.34543	5.75929	1.81819	0.446557	1.03865	0.196597	0.449381	0.708651	0.995663	1.5443	0.541208	2348.37	0.646101	3.47808	230.736	724.148
2015-11-27	41.401	44.9734	69.6192	23.7331	42.0495	43.0339	35.4648	38.873	48.6278	39.5502	32.0728	37.4958	2330.96	2.52641	1.27975	228.614	759.554
2015-11-30	0.100329	0.018488	0.575824	0.00386633	0.228455	0.194123	0.538819	3.02608	0.419252	0.0130164	0.211682	0.0699499	2317.46	0.119494	2.31273	260.177	865.536
2015-12-01	0.406119	2.00609	0.319093	0.701495	0.181516	0.919805	0.664206	0.00726473	0.488885	0.3631	0.288817	0.499067	2428.52	0.137141	3.07377	215.209	816.245
2015-12-02	5.49164	0.330767	0.622404	3.9155	4.09874	1.49774	27.3471	5.20369	1.37743	0.137145	2.47798	12.6911	2699.84	2.60739	6.12026	253.128	831.169
2015-12-03	1.36127	2.73472	9.01376	0.256438	1.92435	1.8013	0.487866	0.298325	0.948966	4.05667	1.68429	0.535798	2565.42	8.06189	0.0363504	327.972	815.674
2015-12-04	2.51792	0.230354	0.811895	0.336147	2.94091	0.563576	6.93943	2.70733	2.50519	1.84312	1.52318	3.72903	2064.79	7.09792	1.80177	219.336	750.212
2015-12-07	0.30359	3.84104	1.09549	0.275722	0.017151	2.6652	0.0876401	0.0668354	0.344912	0.159317	0.393127	0.0739594	2401	36.9812	18.6169	250.906	783.44
2015-12-08	4.12122	3.98471	3.90224	6.54668	9.46277	6.59694	1.44393	5.87084	5.25588	6.58367	7.59691	3.12222	2534.12	0.229788	0.399264	309.76	876.16
2015-12-09	0.0164582	0.258276	0.310691	0.0373914	0.126746	0.578636	0.451473	0.113463	0.256452	0.17091	0.0355844	0.126678	2655.34	0.646542	1.03913	384.552	870.25
2015-12-10	0.119713	0.21314	0.318904	0.149322	0.0818251	0.0923982	0.157728	0.767667	0.737547	0.164439	0.363555	0.125424	2624.51	1.17129	1.00801	374.036	952.957
2015-12-11	0.285247	0.858301	0.37752	0.857348	0.638436	0.184964	0.130321	0.67285	0.846226	3.50021	0.000766987	0.172694	2947.4	9.40106	19.2714	594.872	1326.42
2015-12-14	6.68268	1.71481	2.06987	2.49915	7.02375	3.70262	13.9651	5.7393	5.95358	4.14073	9.26831	7.96266	3064.73	3.36504	1.706	516.653	1243.27
2015-12-15	0.00739661	0.371709	1.75028	0.140395	0.771481	0.234921	1.28352	0.0754502	0.0045051	6.2789	0.103317	0.20912	2503	7.52745	9.61764	438.902	1055.6
2015-12-16	0.00170832	0.0188286	0.378277	0.162903	1.50154	0.0571772	0.0931014	0.0558594	0.00370684	0.148908	0.0969632	0.0588189	2269.57	23.6091	3.52023	318.98	907.214
2015-12-17	4.26322	3.57451	4.99209	3.51975	1.4936	5.50783	3.72281	3.26747	4.75708	8.55996	4.6607	3.58527	2251.5	2.61265	3.34671	358.724	824.838
2015-12-18	0.0237708	0.630672	0.886	2.14866	0.0585759	0.0153171	0.490051	0.049707	0.00387998	0.792686	0.226518	0.102178	2443.32	0.556603	1.65587	428.49	835.21
2015-12-21	4.56542	9.14121	0.352221	19.8293	1.83194	6.16874	7.18202	3.73927	1.86238	0.69717	1.93055	6.59979	2418.67	0.240918	15.5195	349.69	785.12
2015-12-22	0.209874	0.015207	1.03997	0.249085	0.140998	0.316709	0.0563685	0.000951691	0.0837065	0.119157	2.54462	0.0773653	2385.35	19.7484	0.0513607	275.56	742.562
2015-12-23	0.260291	0.0146251	3.08295	0.783259	0.468923	0.299228	0.399147	0.215935	0.89416	4.09128	3.15943	0.0714953	2245.81	3.08479	2.22587	242.425	669.257
2015-12-24	0.55988	0.607453	0.0133587	0.56693	0.0752584	0.488506	1.60554	1.2928	0.7754	0.010026	0.0302793	0.923573	2007.94	5.3479	15.3489	247.748	663.062
2015-12-28	6.08266	3.57144	3.56366	6.82004	4.70861	4.95084	8.57505	3.47702	5.77915	4.0102	7.99657	7.2552	2209	11.6053	0.142017	285.948	766.736
2015-12-29	0.844814	0.488308	0.876497	1.19854	1.54973	1.78153	1.01332	0.094061	0.346784	1.06948	0.830348	0.836187	2049.37	16.7723	0.387148	258.566	714.493
2015-12-30	0.106349	0.186234	1.8747	0.0523915	4.85e-05	0.0119589	0.0510805	0.0148354	0.31783	8.97827	0.219034	0.00768844	2116.92	12.005	10.9604	298.944	707.56
2015-12-31	1.26502	0.712185	5.54144	0.375766	0.887809	1.53274	0.567916	0.434078	1.01527	8.01965	2.26702	0.831143	2168.76	2.14631	7.06086	331.604	730.08
2016-01-04	59.4423	75.0561	70.4755	51.929	41.5923	75.3378	42.5886	56.0558	68.4134	54.1681	76.7638	52.9871	2479.04	0.749215	0.819894	428.49	1028.48
2016-01-05	0.0446928	1.36635	5.18133	1.35096	0.537193	0.539419	0.238824	0.0651784	0.195212	2.92531	0.00352352	0.0781909	2468.1	5.32884	4.01811	374.036	993.51
2016-01-06	3.89619	2.55813	3.05388	2.1932	33.6599	3.80711	1.1205	6.06218	5.27065	3.61781	18.5579	3.02441	2741.57	32.727	23.1375	423.948	1112.89
2016-01-07	59.3858	76.5569	67.464	49.779	56.4737	71.0217	37.9923	53.1099	75.8234	74.4809	87.9347	51.6289	3152.82	4.08878	0.900065	624.5	1922.82
2016-01-08	3.65673	3.98837	0.0330075	4.692	30.3377	2.92489	2.42169	4.78041	2.88373	9.137	18.1715	4.07509	3147.21	0.073288	33.9457	729.54	1895.73
2016-01-11	32.3972	44.7898	43.5349	26.397	28.2371	40.9153	26.4365	26.5931	31.8189	42.6479	32.2341	26.6436	3966.48	30.3659	24.519	590.49	1716.44
2016-01-12	0.304691	1.90978	1.47482	0.00424742	0.92024	0.539768	0.67891	0.113218	0.478439	5.95251	0.521312	0.527007	4260.17	10.4616	11.3848	504.901	1571.33
2016-01-13	5.55026	10.1621	9.2177	3.54912	4.18907	6.35882	1.4088	4.72191	12.4338	19.9321	8.34867	3.5273	3680.85	0	3.7654	636.048	1646.74
2016-01-14	5.89831	13.1331	16.9435	4.52908	4.23667	8.44396	2.05297	3.29264	7.30893	5.08845	7.37146	4.24445	3313.15	6.7385	0.820137	573.602	1425.82
2016-01-15	11.6905	9.86262	10.2199	9.28473	26.4282	12.8427	6.60445	14.2098	19.4137	18.4747	17.464	10.5257	3855.17	34.0647	0.0192634	730.08	1872.29
2016-01-19	14.4074	20.4246	27.3605	13.5826	2.06339	17.0639	5.62702	7.07228	33.5245	20.6553	11.4211	10.8409	4101.12	11.4535	26.31	678.602	1569.74
2016-01-20	1.83733	1.90068	2.47049	4.19346	2.05793	3.01399	2.6465	0.0136563	0.497796	0.101183	1.0975	2.32248	4614.48	42.1677	25.6046	761.208	1880.09
2016-01-21	11.0834	9.24024	14.7152	5.72406	6.58358	14.9107	6.3535	11.7935	17.9948	16.1541	16.5306	8.8479	4328.32	104.386	34.7773	712.356	1871.43
2016-01-22	1.42916	0.439047	2.77297	0.591525	6.58657	1.37399	0.769627	0.394557	2.45602	4.04444	2.21115	1.0752	3826.66	66.9734	97.9327	499.076	1498.46
2016-01-25	0.41659	1.01422	0.580305	1.06825	5.97918	0.50262	0.0658478	0.193974	0.141972	0.882465	1.94071	0.244189	4321.75	31.8585	4.50927	583.222	1642.68
2016-01-26	44.455	42.9272	51.726	27.9946	53.7499	52.6729	31.5579	52.281	61.2679	62.9182	50.6614	38.5573	4341.49	6.62157	13.5944	506.25	1598.4
2016-01-27	0.406546	0.528528	0.119131	0.0859002	2.52115	0.793071	0.159048	3.94144	0.994772	2.14603	0.84135	0.119717	4305.98	80.8938	8.04255	534.072	1539.78
2016-01-28	10.1188	8.94749	15.742	5.19033	7.86633	10.3967	2.76405	9.63552	23.3478	18.3244	28.5441	7.01531	4354.68	7.37926	13.2505	502.656	1454.66
2016-01-29	11.0706	10.3853	14.023	9.09175	5.28094	12.0233	10.2529	7.10219	12.1311	13.2831	13.5657	10.1397	3826.66	1.81149	0.154486	408.04	1191.63
2016-02-01	2.15097	0.540887	0.591531	0.378307	11.5057	1.20847	2.49842	1.36648	4.44491	0.774766	3.99058	2.37375	4439.56	39.088	4.42706	399.2	1268.07
2016-02-02	5.97924	8.61195	12.0419	4.50194	2.61427	7.67333	3.0781	3.55796	8.69199	6.59427	7.37122	4.23034	4704.59	31.2832	21.4912	483.12	1467.66
2016-02-03	0.0335399	0.0399554	0.084263	0.0706956	2.5539	0.000904684	0.307547	0.0314368	0.00264483	0.00847671	0.000140084	0.184571	4584.64	59.1347	19.5356	468.723	1426.57
2016-02-04	2.0601	2.89053	2.05962	1.14765	2.21295	2.65057	1.17913	1.48702	2.45581	0.2371	7.48344	1.48248	4459.57	4.26486	1.36126	476.986	1453.9
2016-02-05	0.628867	0.259401	1.74071	0.343952	0.233059	0.472148	0.852376	0.514372	0.392955	3.24281	0.574922	0.497113	4444.89	6.07385	1.58615	546.624	1575.3
2016-02-16	8.60988	13.7045	22.9416	4.9783	7.8169	10.8766	3.18524	5.04429	9.8481	10.3622	18.4744	5.96002	5116.54	36.5328	15.783	581.292	1680.18
2016-02-17	0.902315	0.0972783	1.78062	0.345112	0.834104	1.59758	0.292299	0.555324	3.16824	2.70947	0.339976	0.742605	4826.08	29.8034	43.5136	497.736	1522.56
2016-02-18	0.0854712	0.437582	0.143489	0.274119	0.0871453	0.334291	0.0279993	0.00628781	0.0917156	0.921446	0.000698609	0.0989595	4554.9	0.0858029	0.00090697	468.29	1489.96
2016-02-19	0.00389806	0.105123	0.383501	0.0927361	0.154307	0.0123726	0.0350433	0.0946056	0.0270515	0.701395	0.0516143	0.0047935	3901.25	15.291	22.5585	421.481	1386.07
2016-02-22	4.59591	1.67918	2.48952	3.33135	10.9535	4.02861	6.32387	3.21091	3.15917	3.68092	9.75407	4.75625	3948.87	34.1238	35.016	375.584	1182.67
2016-02-23	0.689416	0.368961	1.14187	6.68e-05	0.444339	0.91416	1.65622	0.049403	1.20843	1.39463	0.124751	0.903444	4228.9	2.21157	26.6487	440.16	1288.09
2016-02-24	0.429633	0.0216162	0.145132	0.496434	0.147857	0.892312	0.149936	3.16429	1.86838	0.0465264	0.898645	0.424004	4367.89	22.9698	1.59226	429.318	1405.5
2016-02-25	47.6688	49.113	57.0373	41.088	52.659	53.7838	29.9973	40.1769	71.5521	69.9286	60.7788	40.0956	4062.79	11.5677	17.1025	365.192	1513.21
2016-02-26	0.680289	0.458419	0.000556711	2.02242	11.614	0.181766	0.855107	1.80593	0.119164	0.177229	3.25062	0.996379	3595.2	0.62889	73.0806	392.436	1395.02
2016-02-29	10.8355	20.1528	33.7507	6.47512	0.860727	23.0763	0.975601	15.7226	24.1889	25.1649	11.746	5.86952	3601.2	11.4646	0.199299	422.303	1412.26
2016-03-01	3.84145	2.51818	4.50572	3.06994	3.23064	4.3816	2.95042	2.83274	4.25615	2.72112	8.64613	3.35949	3230.79	24.1752	0.281279	313.29	1182.67
2016-03-02	18.5449	16.2267	16.1528	10.9908	23.1008	19.6958	15.156	15.3148	24.5545	21.469	31.534	16.2726	2848.36	0.272529	3.25027	292.068	1058.2
2016-03-03	0.0809116	0.0141968	0.0106075	0.792707	0.000601432	0.0117984	0.0920653	0.0187019	0.17657	0.178905	0.15087	0.0538527	2763.6	0.000837003	3.05163	278.89	1035.55
2016-03-04	0.00214174	4.42011	9.13516	1.46216	0.503448	1.43593	5.04265	0.00161142	0.252315	4.09912	1.46077	1.3294	2692.57	14.6834	25.7249	284.26	1042
2016-03-07	0.820247	2.05511	4.16722	0.300195	1.64942	1.53476	0.201745	0.57866	1.90063	4.15852	9.22928	0.124824	2787.84	29.0902	13.5456	301.022	1060.15
2016-03-08	0.015263	0.270496	0.560638	0.608755	0.0263778	0.220226	0.0188831	0.113908	0.00337794	0.458563	0.00704879	0.00831799	2920.32	10.8848	0.12827	348.569	1112.89
2016-03-09	2.44603	0.957135	3.22235	2.50655	16.2692	2.0699	0.197676	1.95605	3.16314	1.95121	24.3566	1.33994	2677.03	6.54175	7.67434	336.356	1106.23
2016-03-10	3.48955	2.92685	3.11406	0.00896112	4.93838	2.78039	5.75524	2.47117	3.67902	2.1424	3.69052	3.73028	2701.92	0.158349	17.0811	325.803	1036.2
2016-03-11	0.00311269	0.0426761	0.214456	0.176312	0.24469	0.00957988	0.0891841	0.155619	0.0196828	0.00140168	0.101769	0.0290353	2525.06	3.76469	3.99617	272.25	938.197
2016-03-14	4.14878	8.31336	11.9612	1.28908	3.09337	7.67143	0.548722	3.61812	8.45561	7.4428	7.54177	2.42867	2517.03	11.978	12.1492	286.286	906.01
2016-03-15	0.00186535	0.010407	1.02186	0.548114	1.17604	0.112965	0.192824	1.30469	0.0225607	0.0370823	1.20728	0.0876413	2399.04	5.73134	2.27697	283.586	894.608
2016-03-16	0.000975382	0.27961	0.920588	0.867228	0.0132393	0.403346	1.85266	0.00607492	0.438611	0.72568	0.896654	0.244875	1934.24	31.8884	5.50478	224.7	828.288
2016-03-17	2.89868	7.04095	15.4958	1.68552	2.73774	5.79403	0.0845565	1.07675	4.31778	5.63008	6.85214	1.20951	2136.29	19.609	5.49131	208.514	796.368
2016-03-18	4.315	5.53934	12.3538	2.25099	2.02003	7.75892	1.64472	1.76581	5.03414	4.05633	8.73709	2.30164	2023.2	3.09041	0.00583459	196.56	755.7
2016-03-21	5.93556	3.19194	6.2861	3.41651	1.7885	3.19887	10.5214	2.61596	5.90029	3.97643	3.91731	5.82314	2033.11	1.229	2.6964	190.164	746.382
2016-03-22	0.4012	0.16306	0.182718	0.0221245	0.857075	0.0331587	1.82497	0.0623678	0.0285757	0.0594926	0.586631	0.53346	1946.57	14.3345	2.45305	200.789	765.629
2016-03-23	0.187261	0.000883807	1.26757	0.0566945	0.0941012	0.302469	0.222926	0.00964797	0.0315287	0.0199596	0.322331	0.10167	1987.38	63.2984	18.3514	223.204	793.549
2016-03-24	2.82454	2.22916	2.55773	0.103884	7.52692	0.980017	4.36088	2.19873	2.55584	3.00956	5.93852	2.8573	2021.4	0.134246	1.74709	217.268	819.104
2016-03-28	0.0316376	0.334488	0.360187	3.57074	0.211812	0.00654915	0.665627	0.28411	0.0016251	0.00108061	0.108475	0.145705	2114.16	0.155286	0	232.258	858.49
2016-03-29	1.78214	4.02103	3.00325	2.71365	1.17325	3.52719	0.331415	0.598251	3.77212	2.87212	1.58617	1.18505	2174.36	8.31772	17.7196	190.992	840.42
2016-03-30	8.09552	12.0152	12.972	4.55127	8.42554	7.96843	6.07925	5.53198	9.23463	8.47019	11.4703	6.48419	2151.1	0	0	183.874	803.156
2016-03-31	0.0160561	0.00990566	0.000271729	0.00957247	0.000265422	0.108	0.0263678	0.00809723	0.592068	0.016302	0.0233655	0.00317433	2107.73	0.00660088	0	194.602	807.696
2016-04-01	0.00414866	0.440721	0.440683	0.664218	2.68983	0.20942	0.0441414	0.000203153	0.00921249	0.0212461	0.409755	0.0139776	2281.02	19.1089	0.813631	171.61	859.076
2016-04-05	2.8625	4.94928	8.00035	1.88074	1.17275	4.51475	0.857182	1.53556	4.84712	3.6237	3.34097	1.72466	2516.03	5.78036	2.23145	237.776	943.718
2016-04-06	0.000441045	0.491613	0.0729942	0.75501	0.279886	0.0457506	0.417806	0.123731	0.0384355	0.234955	0.0437552	0.0455293	2130.75	79.5337	26.3529	198.528	882.09
2016-04-07	2.23731	2.10856	3.04675	3.33513	0.3277	2.04297	1.93805	1.66325	3.35881	0.762218	1.67127	2.22568	2162.25	1.37528	2.73948	261.146	962.24
2016-04-08	0.649732	0.407919	0.572107	1.45258	0.859418	0.414426	0.45195	0.787362	1.3157	0.523547	0.375268	0.543117	2248.66	40.1511	83.7408	235.93	868.481
2016-04-11	2.61259	6.03404	2.46791	1.05692	3.29172	2.83401	1.78193	2.00934	2.87019	1.30623	6.07633	1.91314	2404.92	3.22403	4.47133	264.388	835.21
2016-04-12	0.246906	0.664301	0.574636	0.485231	0.873685	0.438919	0.0630401	0.226862	0.51658	0.273774	0.230398	0.130464	2379.49	16.1675	11.5912	220.523	775.066
2016-04-13	1.8566	0.707022	1.2729	0.438692	6.85567	1.00819	1.7069	2.0924	2.34018	1.73878	6.40326	1.75605	2380.46	1.00432	0.239454	191.546	788.486
2016-04-14	0.334868	0.312366	0.964142	0.637716	0.000801332	0.705179	0.175556	0.129588	0.583082	1.43891	0.000108084	0.195412	2150.18	0.361591	0.239454	188.238	769.508
2016-04-15	0.0252843	0.0489376	0.0164472	0.0215091	0.0828352	0.0859884	0.0312127	0.262565	0.118212	0.0207197	0.394332	0.0122711	2628.61	6.58338	16.2558	185.504	760.105
2016-04-18	2.04341	2.69131	4.26977	1.45514	1.66189	1.29577	1.40003	1.37794	3.56955	2.56102	1.57848	1.812	2157.6	2.71312	0.59515	178.222	727.381
2016-04-19	0.116547	0.0249145	0.138128	0.00658146	0.151458	0.241585	0.136644	0.266736	0.111801	0.0539064	0.35301	0.0927988	1929.84	7.99912	10.6301	175.298	698.016
2016-04-20	6.85396	15.6732	17.1696	8.02587	8.40015	12.3668	0.570602	6.9685	14.1171	11.8153	8.05942	3.18461	1907.07	19.3831	0.0264332	176.358	763.417
2016-04-21	0.498785	0.861923	2.62765	0.0432657	2.02198	1.26057	0.289563	1.36322	1.55936	1.08937	0.400989	0.414863	1914.94	1.14709	0.811821	194.602	780.085
2016-04-22	0.267176	1.147	1.11185	1.28836	0.0984387	0.796641	0.378403	0.197951	0.15168	0.45836	1.77043	0.203725	1761.48	0.955377	1.25586	174.768	754.601
2016-04-25	0.201595	0.189565	0.36029	0.0332064	0.673784	0.0537684	0.32218	0.00152719	0.35454	0.00700823	0.516444	0.164942	1957.18	6.66757	5.29248	198.246	790.734
2016-04-26	0.51054	1.17337	1.16283	0.608966	0.013675	0.544479	0.308943	0.0958052	0.858138	1.78313	0.196135	0.291812	1893.12	4.07762	4.9831	194.882	738.209
2016-04-27	0.194491	0.190415	0.156461	0.0358283	0.931691	0.332292	0.212218	0.0535371	0.411419	0.0318317	0.1557	0.174295	1904.45	39.8309	0.272563	189.613	719.312
2016-04-28	0.0610219	0.083225	0.00389835	0.106033	0.409122	0.0293638	0.00313335	0.169753	0.30653	0.054628	0.956874	0.0284416	1835.27	2.6267	10.1518	231.648	759.554
2016-04-29	0.0119194	0.00509057	0.0267775	1.90151	0.0623457	0.0760074	0.28824	0.14098	0.103357	0.169108	0.135533	0.0147471	1807.95	0.0118122	0.00768793	246.49	837.524
2016-05-03	4.55727	7.3808	9.06529	15.4424	0.726131	6.36529	1.22874	2.47924	5.80005	6.73903	6.47332	3.17965	2095.81	27.0434	33.0551	243.36	914.458
2016-05-04	0.00621895	0.0112958	0.175176	0.229921	1.03193	0.0560127	0.0123143	0.109192	0.179465	0.0127106	0.227302	0.0161266	2003.46	0.0753705	0.000538701	257.603	929.03
2016-05-05	0.0671949	0.00142597	0.233155	0.202562	0.00633602	0.048165	0.0153714	0.000658163	0.192676	0.00287715	0.16729	0.0192713	2008.83	1.6162	8.97324	253.128	885.658
2016-05-06	9.17105	9.47389	13.7396	11.9216	15.6563	9.55951	4.95651	6.30461	12.325	12.1307	13.3873	6.94065	1803.7	0.316258	0.22275	216.678	858.49
2016-05-09	6.55918	5.99052	8.72901	1.12832	19.6199	6.38823	2.8969	7.17648	11.4034	10.4429	19.1297	4.36722	1948.34	6.59179	24.8783	212.285	940.036
2016-05-10	0.00331539	0.00931859	0.0451619	1.7991	0.0395302	0.0195157	0.0601451	0.0195085	0.322945	0.0249239	0.292973	0.0129975	1787.6	7.79254	13.3672	185.777	778.968
2016-05-11	0.0579649	3.4078	1.04302	6.16304	0.024416	0.0115483	0.00499238	0.0110136	0.0101648	0.478346	0.000928262	0.198262	1765.68	11.3369	21.1252	215.796	754.052
2016-05-12	0.0342025	0.0871433	0.3089	0.326634	0.0109548	0.00016476	0.179658	1.33192	0.192799	0.207349	0.753823	0.056379	1722.25	0.857905	0.572562	207.648	739.84
2016-05-13	0.170658	0.118253	0.245935	0.679098	0.214092	0.422289	0.134413	0.462886	0.168054	0.0194441	0.0491871	0.243216	1728.06	0.81829	1.75962	226.202	830.016
2016-05-16	0.920457	1.77263	3.59781	2.62339	0.260047	1.324	0.0848215	0.208162	0.81995	1.04399	3.01564	0.436099	1766.52	10.2004	9.08825	215.502	776.18
2016-05-17	0.104991	0.0242059	0.0921641	1.39176	2.06976	0.346557	0.0736533	0.470416	0.305237	0.320187	0.169932	0.0902255	1827.56	1.4099	0.204915	242.425	830.016
2016-05-18	1.46967	3.75826	5.5665	3.32353	3.398	2.60018	0.186861	1.27419	4.16987	4.24714	6.36749	0.341789	1837.84	0.12437	0.203073	254.403	885.658
2016-05-19	0.00240464	0.0134241	0.957486	0.083036	0.216042	0.0450527	0.188863	0.010077	0.0015067	0.0416429	1.49774	0.0326131	1797.76	0.00690411	16.0243	266.669	852.64
2016-05-20	0.48573	0.588836	1.50371	0.620232	0.284268	0.406783	0.235186	0.271448	0.989146	0.294753	0.150939	0.262074	1613.63	1.04582	10.2578	231.04	804.29
2016-05-23	0.346758	0.270191	2.12994	0.861944	0.134046	0.393104	6.72e-05	0.0860561	0.781164	3.49069	0.747636	0.0853145	1555.51	0.882777	2.55692	250.272	778.41
2016-05-24	0.77136	0.757665	0.643431	1.31455	0.962233	0.26477	0.749807	0.144973	1.26075	1.81972	0.92991	0.592225	1445.52	0.0276854	1.82659	207.936	714.493
2016-05-25	0.0580655	0.376675	0.226062	0.838469	0.0407954	0.0765315	0.0748067	0.0525975	0.1668	0.000653858	0.77545	0.0200022	1291.68	4.76332	0.855766	193.21	665.124
2016-05-26	0.0687839	0.101475	0.573803	0.0736242	0.863535	0.0440658	0.0399072	0.0052097	0.00069965	0.53061	0.608109	0.0265115	1336.63	0.0415645	1.74581	180.365	647.702
2016-05-27	0.00407379	0.043422	0.0613764	0.0129031	0.359101	0.00732284	0.00407521	0.00453154	0.000140965	0.000811956	0.200205	0.00312256	1293.84	0.535836	0.760607	172.134	627.002
2016-05-31	12.0435	7.90436	18.9837	8.64478	5.75987	7.35916	15.7631	7.68615	10.2619	20.0561	11.9586	11.807	1450.09	0.278926	0.119512	201.356	741.473
2016-06-01	0.00560995	0.00202261	0.265881	0.0429538	0.087274	0.280276	0.662092	0.0443009	0.000597275	0.00968863	0.391062	0.0810883	1600	0.00373547	0.842207	201.64	769.508
2016-06-02	0.116121	0.0316952	0.733364	0.292648	0.0372856	0.0373638	0.0087098	0.0348221	0.172298	0.255168	0.510366	0.042896	1342.49	0.020321	0.240588	185.777	706.496
2016-06-03	0.344424	1.58508	0.289554	6.54251	0.0230051	0.771588	0.0820653	0.357743	0.0400073	0.189509	0.00264957	0.489049	1211.74	0.846344	1.27157	181.441	687.488
2016-06-06	0.0204225	0.0216667	0.0352388	0.372196	0.0165631	0.0674386	0.320413	0.0789434	4.93e-05	0.0855991	0.395512	0.109519	1268.07	4.29834	0.815637	186.322	703.31
2016-06-07	0.00489066	0.00317956	0.10135	0.154698	0.007507	0.0725454	0.0131716	0.106908	0.0179345	0.00506845	0.126231	0.00297963	1309.72	1.73967	2.76104	197.403	721.997
2016-06-08	0.156693	0.361114	0.0581955	1.4554	0.0409864	0.884481	0.0325205	0.00705367	0.0766499	0.457676	0.320659	0.169866	1236.93	2.86609	3.72722	198.246	673.403
2016-06-13	12.9974	13.0193	37.2633	7.4329	16.3632	16.6657	6.95443	8.16079	15.5158	17.7958	11.7038	9.82676	1825	21.8579	7.49504	439.741	1086.36
2016-06-14	0.0929973	0.124791	0.000192765	1.83326	0.0828012	0.0262186	0.369718	0.00206251	0.00111503	0.383087	0.0116228	0.0985686	1855.02	0.674909	9.26746	420.25	1171.69
2016-06-15	3.54516	3.57045	13.2383	3.69023	2.13711	5.79054	0.52958	1.72002	4.31603	5.75656	9.87375	1.70136	1813.06	1.39822	0.739591	405.62	1042.64
2016-06-16	0.361752	0.931452	0.449131	0.411592	1.33334	1.03053	0.396585	0.144943	0.363022	0.341039	0.364798	0.487966	1979.36	14.3283	15.1129	375.197	982.196
2016-06-17	0.274583	2.00667	0.198894	1.83707	2.42461	0.218753	0.156236	0.110202	0.0486522	1.40067	0.0157585	0.255505	1709.82	15.6189	3.89427	376.748	967.21
2016-06-20	0.0254052	0.0341731	1.24556	0.146838	0.0901552	0.00682666	0.0473624	0.00403755	0.00438122	0.0639228	0.0275579	0.00554604	1520.22	8.26529	19.6353	337.457	832.9
2016-06-21	0.240292	0.785971	2.30754	1.15929	0.0262158	0.528574	0.0618159	0.0022833	0.303038	1.70731	0.797328	0.0417937	1629.74	0.837418	1.06591	341.51	845.065
2016-06-22	1.17414	2.50259	3.7246	0.718187	5.27222	0.946746	0.531637	0.743523	0.974031	1.50387	1.41525	0.784959	1870.56	0.183262	0.267854	448.169	955.428
2016-06-23	0.277168	0.130781	0.100145	0.644828	0.0639089	0.608253	0.199635	0.809015	0.114381	1.10848	1.49426	0.283567	1608.01	0.133578	0.16984	297.562	780.085
2016-06-24	1.64899	1.04979	1.5717	2.09373	2.94692	0.775795	1.96776	2.05926	2.56582	2.13919	0.505469	1.68144	1877.49	30.24	16.5735	663.578	1027.2
2016-06-27	2.84963	3.98645	9.74576	6.40452	4.88492	2.36296	0.92364	0.733759	3.14471	5.969	2.40331	1.96052	1836.12	3.78694	12.4702	568.822	1010.6
2016-06-28	0.447816	4.18803	1.13731	0.0819027	0.224946	0.623655	0.292025	0.0171756	0.360659	0.283338	0.0420276	0.256909	1614.43	20.6639	7.13377	351.562	781.202
2016-06-29	0.156009	0.0262033	0.158036	0.00963352	0.0700497	0.0757803	0.315705	0.457171	1.06706	0.0831058	0.36338	0.227291	1466.12	15.4267	19.8683	276.89	726.842
2016-06-30	0.00521819	0.181367	0.207872	0.331707	0.000225494	0.319501	0.00675305	0.0109137	0.0815771	0.427686	0.252082	0.00644614	1450.85	10.3737	0.526739	244.297	682.254
2016-07-01	0.00282395	0.235226	0.321628	0.0386375	0.00154343	0.0949599	0.0648638	0.0229648	0.000954914	0.355566	0.124221	7.84e-05	1308.99	2.37719	0.698813	218.153	659.462
2016-07-05	3.76238	2.19747	2.12109	3.12345	11.8133	3.65298	0.294591	5.04347	15.9499	2.19227	12.7515	2.79567	1606.41	22.8886	18.5745	242.736	740.928
2016-07-06	0.115096	2.04519	0.00260516	10.0469	0.0016267	0.0764086	0.0693887	0.0155747	0.0485911	0.0081201	1.2788	0.0860201	1716.44	1.85035	0.01726	223.802	756.25
2016-07-07	0.00154452	1.37593	0.186607	0.0683433	0.163465	0.160284	0.077402	0.232552	0.0918336	0.138854	1.60409	0.0454327	1869.7	21.5757	0.252024	217.858	724.148
2016-07-08	0.230105	0.217507	0.00044382	0.3463	1.57505	0.485759	0.32697	0.78113	0.0471161	0.00023278	0.262477	0.304831	1714.79	0.109669	9.58235	174.24	643.13
2016-07-11	0.0906255	0.237415	0.144292	2.49271	4.83515	0.102723	0.0528572	0.00394845	0.0528867	0.104331	2.33631	0.119392	1807.1	2.0183	1.2243	183.332	673.922
2016-07-12	3.5922	5.85598	1.64532	6.05891	13.4627	5.65343	2.92924	2.66825	3.64849	1.76275	1.82098	4.65345	1573.71	20.8539	34.8974	183.602	680.166
2016-07-13	0.202333	0.0260466	1.13796	0.750071	0.0589501	1.46312	0.0230211	0.52574	0.274979	3.4116	0.601341	0.0873066	1857.61	18.0974	20.1334	170.042	633.026
2016-07-14	0.00744584	0.00802663	0.0230679	0.0204271	0.550112	5.94e-05	0.00319678	0.0011242	0.00506754	0.608463	0.432366	0.0346407	1466.89	2.89514	8.73594	164.352	576.96
2016-07-15	0.00632219	0.0306189	0.315038	0.00203153	0.0187955	0.175678	0.0269349	0.0135393	0.0465978	0.112756	0.0170354	0.000220193	1343.96	0.401192	0.270681	160.529	495.062
2016-07-18	0.193983	0.15728	0.693745	0.296052	2.29737	0.0010119	0.0800119	0.153566	0.454737	1.37642	0.450946	0.190145	1455.42	2.35866	3.86173	154.754	528.54
2016-07-19	0.0394493	0.276665	0.542018	2.29734	0.00738525	0.109157	0.125592	0.0168435	0.0124706	0.533148	0.0398999	0.179421	1383.84	1.72404	0.591072	143.281	559.322
2016-07-20	0.0864473	0.00298139	0.0171878	0.00249763	0.395576	0.000604791	0.230499	0.361439	0.120225	0.529123	0.547238	0.107427	1370.48	0.510208	0.0687687	138.533	547.56
2016-07-21	0.190834	0.0686854	0.285895	0.360838	0.0422543	0.173831	0.288573	0.0777784	0.124527	3.40127	0.00290049	0.211326	1453.9	5.05938	3.34174	162.308	551.78
2016-07-22	0.694125	0.887516	0.0378974	3.17851	1.35969	1.00944	0.544699	1.14145	0.620505	0.218174	0.692446	0.713636	1509.32	1.58516	2.82606	144.48	516.653
2016-07-25	0.0435307	0.344711	0.0405901	0.0960056	0.00464266	0.00878653	0.030023	0.0883444	0.103279	0.268894	0.0676887	0.0314311	1678.54	5.54201	1.19011	165.637	530.842
2016-07-26	1.52073	2.29983	1.19984	4.50445	2.48073	2.4427	0.712487	0.797372	1.37722	1.35902	2.14433	1.41799	1703.21	0.322222	0.209843	170.303	541.028
2016-07-27	5.63412	4.28819	18.3825	5.21246	6.91455	10.6194	0.91138	0.934192	7.39571	14.9205	13.0159	2.50541	1730.56	0.382676	3.26474	164.609	516.653
2016-07-28	0.0170782	0.497908	1.73882	1.78758	0.0437202	0.96328	0.643737	1.56121	0.482736	0.34969	0.826131	0.00807642	1842.98	3.4403	4.62298	161.798	496.398
2016-07-29	0.324927	0.355365	1.12305	0.0325801	0.134674	0.270035	0.159626	0.356075	0.664351	2.67327	1.24218	0.286861	1687.57	0.983873	7.21909	140.897	459.674
2016-08-01	1.10856	3.63474	2.92017	3.47102	0.00538691	2.4707	0.0502262	0.128735	1.84189	3.88456	0.839149	0.722677	1955.41	13.3431	2.12599	154.754	472.628
2016-08-02	0.31366	0.493136	0.391495	0.00470905	0.244049	0.352898	0.0936944	0.14368	0.967625	3.2902	0.550912	0.147972	2088.49	1.91214	0.17986	178.757	553.19
2016-08-03	0.0594347	0.0317854	0.290886	0.163712	0.0310132	0.0495954	0.000201699	8.26e-05	0.154386	0.268866	0.290012	0.0194827	1992.73	10.4856	1.25153	165.38	523.494
2016-08-04	0.132632	0.00258456	1.57144	0.0116201	0.0011287	0.0144945	0.239902	0.0103425	0.057507	0.162146	0.11838	0.0592289	1857.61	7.33378	4.63196	154.256	505.8
2016-08-05	0.00766687	0.0363054	0.447663	0.0104305	0.142866	0.144795	0.419366	0.101102	0.250413	0.653421	0.131509	0.0142316	1722.25	0.046193	7.40347	129.732	466.56
2016-08-08	1.11061	1.05497	1.30211	0.517582	9.20869	1.25182	0.508448	1.30145	2.36359	2.86918	0.426001	0.815408	1692.5	8.39881	3.22851	132.25	468.723
2016-08-09	0.537839	0.839325	0.898071	1.24403	0.1503	0.580566	0.199427	0.267167	0.891221	0.653416	0.445159	0.493414	1580.86	0.425598	0.0901179	135.956	427.662
2016-08-10	0.163137	0.0581885	0.481517	0.802615	0.0200678	0.352696	0.160036	0.0557696	0.300009	0.0240901	0.233443	0.176135	1546.06	5.93958	7.60917	145.202	441.42
2016-08-11	0.434393	1.02673	3.10405	0.139876	1.09708	0.715865	0.147408	0.190581	1.5375	0.819051	2.72544	0.0949856	1543.7	17.0498	22.2973	136.422	459.245
2016-08-12	2.73395	0.736077	0.762443	0.374849	1.27168	1.08402	9.04867	2.70622	1.74575	0.888423	1.06086	3.47882	1427.33	4.76287	3.96899	133.403	436.392
2016-08-15	7.5754	3.13685	10.2115	2.8311	3.49273	4.92317	14.8189	3.86897	6.10023	4.84316	3.48385	8.80062	1389.8	7.68456	22.4639	139.476	482.242
2016-08-16	0.036664	0.0194805	0.0138499	0.153358	0.439945	0.00383239	0.812722	0.212038	0.198062	0.0456373	0.166777	0.200976	1402.5	3.39323	4.0355	159.77	540.098
2016-08-17	0.000292309	0.0227207	0.0838255	0.00337133	0.179602	0.365275	0.50548	0.0575134	0.124698	0.000341261	0.164621	0.0237069	1233.41	0.264227	0.409814	148.596	529
2016-08-18	0.0281956	0.3815	0.0208774	0.554411	0.869131	0.0704476	0.000198121	0.000778445	1.98e-06	0.570663	0.0592975	0.0646041	1350.56	8.56274	3.22286	130.645	490.18
2016-08-19	0.0028808	0.0434553	0.00191588	0.0662517	0.0333786	0.00250941	0.0697767	0.077375	0.587792	0.110186	0.022776	0.000252436	1216.61	0.33551	0.0200587	128.596	470.022
2016-08-22	0.91828	0.0588742	1.70444	0.00073353	0.658597	1.13803	0.459284	0.438724	2.86613	1.41784	1.93422	0.709483	1325.69	12.4384	7.00438	150.553	479.61
2016-08-23	0.0208703	0.443775	0.0611673	0.00259902	0.117007	0.0112249	0.0574548	0.0251989	0.000516798	0.259431	0.160392	0.0227336	1408.5	2.46121	1.53682	153.264	470.89
2016-08-24	0.0485954	0.000101251	0.221668	0.132624	0.117646	5.32e-06	0.486184	0.0056435	0.00390944	0.756742	0.089253	0.128688	1403.25	7.09983	5.61072	180.903	522.58
2016-08-25	0.471584	0.0586803	0.805314	0.367405	0.425721	0.750727	0.161404	0.709506	1.47215	0.105852	0.325505	0.396093	1351.3	2.12668	12.1922	185.777	520.752
2016-08-26	0.00876738	0.158885	0.208365	0.00250053	0.00242598	0.00421026	0.0942209	0.0370189	0.128813	0.767051	0.110931	0.00323634	1299.6	2.00609	0.687309	186.322	481.364
2016-08-29	0.00883077	0.0733848	0.0763473	0.179833	0.0235717	0.00461052	0.00371508	0.0185968	0.34378	0.00400315	0.012563	0.000436489	1348.36	2.00609	0	167.444	465.696
2016-08-30	0.00641666	0.172767	0.0668008	0.00160186	0.444506	0.00318453	0.133426	0.000379404	0.00280656	0.200104	0.00077553	0.0161478	1446.28	1.94192	12.4253	172.134	481.364
2016-08-31	0.138136	0.122227	0.00864519	0.121196	0.112245	0.0165212	1.03354	0.00141943	0.00575377	0.0918051	0.0123999	0.226689	1560.25	12.9945	0	180.096	499.97
2016-09-01	0.641022	0.426783	0.285166	0.612852	2.38063	0.101803	1.23958	0.406289	0.725505	0.134877	0.438726	0.625589	1699.09	11.82	38.6601	181.71	496.398
2016-09-02	0.0220218	0.0348852	0.307854	0.195798	0.0323283	0.251759	0.259456	0.432198	0.00514169	0.121029	0.00199778	0.143659	1493.05	7.76648	3.99939	143.52	454.542
2016-09-06	1.532	0.880489	5.53849	1.53419	3.62863	5.33726	0.00475633	0.843832	1.93234	9.22102	4.36643	0.733818	1588.02	1.06283	0.294282	144.48	465.696
2016-09-07	0.000985603	9.07e-06	0.373248	0.346841	0.414222	0.087028	0.00194815	0.00222706	0.381763	0.00397145	0.0240742	0.00292949	1492.28	1.8849	2.87349	142.564	452.838
2016-09-08	0.00715145	0.119134	0.0209171	0.0104728	0.259242	0.000167217	0.00810908	0.00402068	0.000328762	1.55652	0.0821129	0.00140766	1460	21.5389	21.4884	156.5	480.486
2016-09-09	0.448463	0.617772	0.996089	0.507638	0.513705	0.560783	0.284815	0.680664	0.328086	0.41394	0.432122	0.417937	1577.68	14.0127	3.10584	306.25	626
2016-09-12	4.10764	4.45392	7.57326	6.38905	6.03201	5.69735	1.82324	0.912757	4.74275	2.4313	7.91305	2.83913	1533.51	0.75353	1.30778	229.826	533.148
2016-09-13	0.0076906	0.055648	0.619422	0.0453234	0.0100121	0.0388408	0.0309428	2.78e-07	0.000163045	1.32722	0.0826261	0.00484979	1689.21	9.02967	8.07802	318.623	667.189
2016-09-14	0.441952	0.220847	0.00188476	0.0416574	0.751303	0.736101	0.634238	0.545981	0.716366	1.12481	0.439089	0.441971	1803.7	8.49415	3.24667	329.06	630.01
2016-09-19	0.705805	0.977844	0.704131	0.611821	0.385874	1.56396	0.497437	0.337742	0.750331	2.61595	0.495071	0.563075	1572.92	0.414706	0.723687	241.181	584.672
2016-09-20	0.0175369	0.0183965	0.0207306	0.00283744	0.174663	0.074299	0.00527492	0.105666	0.0724424	0.251045	0.000512257	0.0307899	1680.18	1.3686	3.07263	253.446	578.884
2016-09-21	0.0421396	0.0329656	0.0794721	0.0103741	0.163908	0.00635279	0.267451	0.0018946	0.0117661	0.422061	0.00517581	0.0801131	1588.02	11.0186	2.7035	176.89	497.736
2016-09-22	0.518137	0.220846	0.0962251	0.617616	0.29539	0.388721	1.38048	0.107874	0.217351	0.870343	0.272648	0.55763	1728.06	2.83716	6.85484	144.48	501.76
2016-09-23	0.159524	0.00635035	0.195017	0.0185687	0.00770713	0.10965	0.404788	0.285923	0.00305862	0.486607	0.822216	0.22155	1926.33	14.8031	1.13368	151.044	508.954
2016-09-26	3.27211	3.22438	5.20572	5.06626	1.43079	3.20293	1.87309	1.88992	4.89685	3.79963	4.44851	2.90766	2016.01	7.6008	0.0459315	210.25	597.803
2016-09-27	0.437278	0.439311	0.670766	0.312021	0.0283849	0.6291	0.605766	0.032161	0.188258	1.96304	0.340501	0.401539	1925.45	4.43246	13.151	171.61	532.686
2016-09-28	0.0573377	0.00278942	0.0550931	0.0784457	0.150098	0.00155885	0.091931	0.0605628	0.111965	0.170511	0.0995407	0.0929298	2046.66	27.8589	1.42606	153.512	507.601
2016-09-29	0.14047	0.152826	0.097112	0.184203	3.42845	0.0825521	0.216422	0.0120268	0.0335133	0.0403406	0.106375	0.173788	1768.2	1.88094	39.2213	196.56	588.062
2016-09-30	0.109981	0.223944	0.0175416	0.747026	0.239831	0.305658	0.0115203	0.000859358	0.109124	0.633644	0.23019	0.0750017	1545.28	0	0.15452	176.624	532.225
2016-10-10	2.05219	4.85764	6.61515	2.56339	2.09897	2.10629	0.337008	1.79496	2.81692	9.43512	2.69738	1.53701	1337.36	17.5233	43.7842	179.024	615.536
2016-10-11	0.202504	0.0367633	0.139594	0.113488	0.7392	0.0337695	0.0415811	0.232968	0.540105	2.99961	1.05813	0.147819	1450.09	3.65149	4.31849	235.93	673.403
2016-10-12	0.0240135	0.0045839	0.00770152	0.04177	0.0869569	0.0285993	0.0414782	0.0226926	0.00122989	0.0823586	0.18517	0.0392868	1524.9	1.32278	3.6095	253.128	608.116
2016-10-13	0.00426165	0.0156373	0.0694121	0.0470571	0.204256	0.048814	0.00223687	0.0161821	0.586778	0.0041407	0.0348357	0.00637356	1385.33	0.430337	0.235936	278.556	684.869
2016-10-14	2.59e-05	0.0014299	0.41154	0.0377397	0.0709098	0.0498415	0.00126593	0.0110344	0.180988	1.0778	0.0391955	0.00939421	1263.8	0.0566669	0.73231	259.854	607.13
2016-10-17	0.734976	0.207658	1.2703	0.341549	0.215879	0.845279	1.0295	0.765956	0.737652	2.62697	0.0860064	0.721918	1216.61	0.573927	0.803388	262.764	631.014
2016-10-18	1.87462	0.874581	1.91058	1.84965	1.53071	1.53842	1.30379	1.2	4.56869	1.44787	1.93801	1.73437	1322.78	0.43326	1.01785	233.478	609.102
2016-10-19	0.0297394	0.0330519	0.124484	0.0153882	0.0883022	0.0644128	0.0843597	0.000373904	0.000557368	0.0538948	0.0165153	0.0235379	1070.6	6.41243	16.1115	207.648	592.436
2016-10-20	0.00403179	0.199509	0.340938	0.0731531	0.0143552	0.116758	0.00678884	0.00256316	0.0104452	0.236182	0.00270741	0.00507672	1054.95	6.31215	7.82154	189.062	565.013
2016-10-21	0.00692715	0.175682	0.132077	0.147851	0.00432296	0.0140871	0.0396962	0.00241566	0.861032	0.267446	0.0814903	0.0755734	1056.9	0.353468	0.0773139	177.956	509.856
2016-10-24	1.27262	0.524022	0.347599	1.60622	13.2309	0.746351	1.51667	0.770412	1.49011	0.351721	1.41155	1.41618	1075.18	0.72806	0.920141	169.52	511.212
2016-10-25	0.0117472	0.00518925	0.00131356	0.780422	1.48646	0.0766945	0.0369209	0.0040876	0.0853961	0.0570635	1.26437	1.34e-05	1151.24	2.14754	2.12092	181.172	504.901
2016-10-26	0.172371	0.00584889	0.420461	1.37806	2.07352	0.252042	0.104689	0.325972	0.604756	0.286239	0.805862	0.141747	1252.45	2.03258	0.0415984	202.778	534.534
2016-10-27	0.062422	0.195972	0.0199974	0.203263	0.92277	0.0436113	0.0507773	0.0116285	0.0385402	0.192656	0.0348505	0.0738644	1285.94	3.80286	0.0935011	235.93	555.545
2016-10-28	0.16328	0.39657	0.475519	0.162539	0.0014379	0.298977	0.109205	0.350169	1.33338	0.0777599	0.828287	0.0277507	1425.82	4.04673	7.7633	262.116	616.032
2016-10-31	0.00948299	0.0499095	0.00028612	0.0131927	0.146239	0.0118695	0.01022	0.00946643	0.140526	2.17172	0.10183	0.0132903	1677.72	15.6544	11.308	291.044	652.803
2016-11-01	0.540066	0.724283	0.490519	0.530918	0.00753856	0.582778	0.698303	0.438299	0.462698	0.321004	0.572446	0.462793	1606.41	0.13226	0.874401	344.474	695.377
2016-11-02	0.611926	0.144336	0.519528	0.62021	2.067	0.452263	0.60445	0.915564	1.35021	1.22739	0.0570159	0.589842	1669.54	8.49071	11.2544	373.262	711.822
2016-11-03	0.630965	0.124295	0.125834	0.0518029	0.1551	0.0830649	1.0023	0.462484	3.15876	0.25041	0.142651	0.897699	1721.42	2.15214	0.909104	487.526	773.396
2016-11-04	0.105817	0.190052	0.423451	0.14888	0.178157	0.0687253	0.0648141	0.198034	0.141032	0.00503555	0.123731	0.105457	1908.82	1.76863	3.2228	506.7	846.81
2016-11-07	0.00629786	0.41303	6.52e-05	0.0119601	2.54475	0.0512266	0.00402479	0.00138367	0.0353422	0.0866155	1.32219	0.00518754	1953.64	3.31713	0.286835	350.064	712.89
2016-11-08	0.212956	0.526294	0.737912	0.554421	0.90135	0.574988	0.126352	0.0934295	0.126338	0.75342	0.0102014	0.186477	1897.47	0.0317176	2.19996	351.188	733.326
2016-11-09	0.367682	0.416387	0.765256	0.684136	0.00702162	0.797523	0.227977	0.514572	0.639241	1.29812	0.075103	0.288645	1701.56	0.283437	0.881269	206.784	641.609
2016-11-10	1.35791	0.52344	0.838916	0.989377	0.947559	1.09979	1.38394	1.03681	2.44263	1.01177	2.15811	1.24069	1801.15	1.66795	0.230138	217.268	679.124
2016-11-11	0.580053	0.0734311	0.0598434	0.0101136	3.46548	0.0120437	0.806516	0.439373	1.49354	1.06978	7.07366	0.611097	2053	7.81381	23.349	200.789	680.166
2016-11-14	0.166499	0.0204913	0.262845	0.293553	3.21453	0.0117128	0.0384452	0.0954698	2.18845	0.703757	0.00388611	0.144776	2517.03	0.0532381	0.278073	209.67	694.322
2016-11-15	0.0118149	0.0993494	0.185129	0.663651	1.84202	0.135597	0.0165277	0.0307291	0.03594	0.00852638	0.149817	0.000121767	2443.32	33.2602	29.1375	178.757	597.803
2016-11-16	0.000129763	0.00359257	0.0974341	0.113097	0.0226915	0.0227137	0.000397047	0.00829597	0.021733	0.433459	0.00142027	6.55e-05	2509.01	0.430748	4.25346	188.238	580.81
2016-11-17	0.0111628	0.0305039	0.74477	0.011326	0.0202759	0.00046485	0.000610706	0.295832	0.683928	0.062153	0.0343937	0.0408995	2243.92	0.174644	1.24453	178.222	529
2016-11-18	0.296305	0.221569	0.20998	0.194793	1.66824	0.267704	0.169045	0.334432	0.656537	0.110898	0.300883	0.309966	2167.83	0.493979	0.129335	165.123	465.696
2016-11-21	0.273906	0.00393863	0.00909498	0.0747908	0.401613	0.159551	0.772765	2.55075	0.525521	0.081028	0.133954	0.475828	2089.4	14.768	11.7696	154.256	445.632
2016-11-22	0.603471	0.376699	0.917143	0.0169131	7.52192	0.467685	0.552926	0.049875	0.714008	0.022364	1.09833	0.622309	2179.96	1.52515	0.092507	154.008	444.366
2016-11-23	6.55e-05	0.185117	0.448816	0.156886	1.40827	0.393876	0.227368	0.242871	0.0958772	0.700766	0.359353	0.0336185	2260.05	8.11449	0.90235	154.505	446.477
2016-11-25	1.06158	1.05892	0.0792831	1.4457	0.104293	1.42138	2.18498	0.547363	0.511712	0.708099	0.632856	1.77245	2857.97	0	0.224517	152.276	466.128
2016-11-28	0.125782	0.000851391	0.0111323	0.00397052	0.909165	0.346798	0.238622	0.0851024	2.72955	0.138492	1.3819	0.152595	2762.55	5.26689	0.473992	172.923	545.222
2016-11-29	0.123177	0.000442377	0.00792576	3.14075	2.25366	0.130509	0.00261072	1.18185	2.32326	0.065579	1.12925	0.665647	3034.91	0.662007	18.4321	166.41	557.904
2016-11-30	0.454693	0.0193549	0.0994909	1.33092	7.31192	0.210496	0.427146	0.308679	1.30384	5.36913	2.36848	0.537724	1958.06	75.8059	49.89	177.689	545.222
2016-12-01	0.504593	0.00127092	0.0109274	0.22165	2.64566	2.25974	0.479248	0.166306	0.12186	7.33008	1.78406	0.579467	1636.2	11.0491	74.7448	197.965	566.44
2016-12-02	1.39538	1.24286	2.45742	1.83532	0.0236403	3.34991	0.762344	0.314586	1.16371	9.35954	1.54968	1.03479	1260.96	1.45558	0.0179037	199.374	570.254
2016-12-05	1.84491	0.55689	0.215671	1.4909	0.587391	3.2719	1.88458	1.1125	5.21864	0.8274	0.345797	2.8961	1369	0.00149593	3.23438	147.38	493.728
2016-12-06	0.034563	0.0326841	0.185789	0.473587	0.169832	0.0570172	0.177512	0.190892	0.0995845	0.491476	0.0381896	0.0876115	1377.15	2.24994	3.51517	139.004	448.592
2016-12-07	0.412643	0.198878	0.373944	1.26074	1.19695	0.558108	0.0561599	0.0803513	0.755002	0.000426303	2.24768	0.229025	1299.6	4.76386	0.619175	149.328	435.974
2016-12-08	0.0637958	0.350638	0.202616	0.0526046	0.424202	0.0391047	0.000876738	0.661091	0.807396	0.7917	0.0273873	0.0260441	1227.1	3.8671	0.336066	159.77	460.532
2016-12-09	0.171651	0.0564368	0.227067	0.00457773	0.0462369	0.0620143	1.15021	0.0106006	0.363318	0.197039	0.0126879	0.457757	1239.74	1.71414	1.29259	138.062	438.484
2016-12-12	8.70791	9.38005	24.35	7.76777	5.5003	14.761	1.75302	4.24719	15.5468	15.3897	12.3774	5.99752	918.09	5.56876	11.4975	159.77	542.424
2016-12-13	0.00256132	0.000417861	0.00632049	2.65385	2.44448	0.000812122	0.537124	0.00572446	0.0254082	1.48404	0.906171	0.0147927	982.822	0.223638	1.7524	161.798	502.656
2016-12-14	0.525116	0.779841	1.25083	0.720649	0.140831	0.967672	0.111654	0.233841	1.24825	3.40229	0.188693	0.59163	1153.96	14.502	0.0596787	173.976	564.538
2016-12-15	0.37518	0.0451554	0.21173	0.181085	0.196578	0.134087	3.80604	0.11133	0.307005	0.0223014	0.208	1.31399	1127.62	0.0466028	7.43847	163.584	583.222
2016-12-16	0.0889742	0.649512	0.678518	0.110853	0.0378747	1.49087	0.0478955	0.253437	0.107185	0.453092	0.0469998	0.0280241	851.472	4.01351	21.0804	148.84	596.336
2016-12-19	0.120471	0.0030397	0.681609	0.255949	0.208417	0.267685	0.446519	0.0385429	0.0654517	0.0427246	0.0101355	0.260912	854.393	0.147759	1.32612	137.124	528.08
2016-12-20	0.265618	0.0260344	0.0140055	0.781087	1.76178	0.226298	0.636999	0.0430507	0.0399943	0.106594	0.746133	0.360163	752.405	0.029755	3.63237	131.102	531.764
2016-12-21	0.711225	0.35634	0.417114	0.316031	2.87698	0.525161	0.172247	1.25666	2.75142	1.73309	0.843015	0.786235	805.992	2.26487	8.30618	127.013	487.085
2016-12-22	0.00767216	0.0279397	0.0227083	0.105832	0.00563643	0.0798449	0.141556	0.212901	0.0263751	0.440404	0.0517466	0.00736557	917.484	1.09055	3.70329	130.645	545.69
2016-12-23	0.767148	0.562027	0.662143	1.66443	2.1654	0.962645	0.606258	1.2011	0.522513	2.50986	0.922526	0.714292	894.01	0.00332904	0.0415183	130.874	524.868
2016-12-28	0.0313925	0.00268478	0.0876643	0.0453742	2.3322	0.0808126	0.0034857	0.256027	0.00863326	0.00178723	0.338742	0.0298578	894.608	14.2379	3.51067	167.702	604.668
2016-12-29	0.0295871	0.145174	0.0406332	0.0379377	0.298273	0.0326434	0.0782464	0.119322	0.00797259	0.0320573	0.061214	0.0156183	900.6	0.151768	0.00132424	178.757	582.257
2016-12-30	0.0984518	1.28792	0.00325159	1.09274	0.0779843	0.0506806	0.32334	0.285792	0.144683	9.16e-05	0.029335	0.138957	950.489	0.00864528	0.000331	197.122	605.652
2017-01-03	0.90056	0.386414	0.850161	0.3634	1.27895	1.04529	0.999553	0.275041	1.13167	0.759301	1.18051	0.934086	1081.09	6.86478	0.026772	165.123	532.686
2017-01-04	0.79735	0.28834	1.14074	3.77182	0.766307	1.26386	0.083791	0.187417	1.03904	1.94688	2.82557	0.604386	1047.17	2.90452	0.766952	140.423	482.681
2017-01-05	0.000117326	0.0799141	0.0012682	0.0496781	1.9595	0.0876739	0.0230112	0.00290734	0.11148	0.208583	0.061	0.000240666	996.034	0.90823	0.58784	136.189	431.393
2017-01-06	0.301786	0.541791	0.960704	0.0502452	0.438666	0.524548	0.547692	0.0330532	0.0801819	1.13648	0.0911885	0.359157	928.421	0.151938	2.69388	128.142	423.125
2017-01-09	0.296387	0.162371	0.306271	0.000714242	0.0232207	0.100639	0.096825	0.992264	1.56873	0.0315899	0.512842	0.234052	1137.71	14.6933	7.49887	133.634	417.794
2017-01-10	0.047572	0.0517418	0.0316454	0.000372353	0.179329	0.000849111	0.0262807	0.336807	0.465271	1.38057	0.0625183	0.0280561	1129.63	4.83637	4.89379	132.02	436.81
2017-01-11	0.623604	0.551406	1.03431	1.29599	1.86021	1.3785	0.190695	0.23723	0.756504	3.67963	0.201036	0.504821	1085.7	7.07609	0.589397	126.788	434.723
2017-01-12	0.405015	0.935264	0.13139	0.591701	0.271883	0.682676	0.0260793	0.544003	0.961741	0.616933	1.55536	0.257299	1047.82	2.43038	2.77174	133.172	418.202
2017-01-13	0.105932	0.474082	2.03708	0.593647	0.0247162	0.359201	0.482552	0.00474402	0.39119	0.569759	1.26695	0.00475331	944.333	1.52217	0.0661333	126.113	379.081
2017-01-17	0.162814	0.329807	1.62771	0.194196	0.091841	0.573458	0.0236671	0.0285715	0.589421	1.79975	0.529959	0.0376036	976.562	0.0294944	0.323247	140.897	388.09
2017-01-18	0.0447323	0.00138903	0.757341	0.991878	0.261363	0.0182791	0.145432	0.00174074	0.0557116	0.00859324	0.279624	0.152354	975.938	6.59695	2.81646	155.75	384.552
2017-01-19	0.111575	0.00046874	0.014436	0.12832	0.664511	0.0209935	0.0602003	0.0280647	0.292764	1.38037	0.375304	0.0913225	953.574	0.277496	1.21734	163.328	383.768
2017-01-20	0.842987	1.33918	3.26873	0.497335	0.0862438	1.52285	0.349092	0.301345	0.859796	1.34228	0.798244	0.586743	852.056	3.2856	11.8183	133.172	340.402
2017-01-23	0.187009	0.059428	0.343371	0.0863211	1.0124	0.0577247	0.00229908	0.0407584	0.494882	0.393308	2.13499	0.0748595	948.024	0.701076	0.190969	138.533	352.688
2017-01-24	0.000625984	0.0981483	0.536764	0.0051522	1.95281	0.0178041	0.0451769	0.0158515	0.0792263	0.167684	0.206368	0.00012102	875.568	0.550268	0.0333605	122.545	333.428
2017-01-25	0.0949764	0.80924	0.182246	0.000230089	0.258762	0.305656	0.0247509	0.00227832	0.171325	0.546383	0.012237	0.115493	924.768	0.210904	0.43601	116.856	292.068
2017-01-26	0.212179	0.294611	0.276686	0.0252611	0.187954	0.385131	0.188155	1.48e-05	0.0598304	0.0153968	1.7123	0.127089	875.568	4.35874	7.91008	112.997	298.944
2017-02-03	0.324153	0.00238689	0.228959	0.14092	1.32812	0.269416	1.13165	0.0183803	0.0502134	0.143276	0.161232	0.483174	790.172	1.13408	0.00287966	120.341	317.552
2017-02-06	0.184195	0.207327	0.675525	0.187416	0.0477242	0.309087	0.0324084	0.291288	0.479964	1.11665	0.00374604	0.0668887	862.597	2.24363	2.63262	129.277	334.89
2017-02-07	0.0298822	0.114985	0.0939929	0.0364655	0.39593	0.0548304	0.0246058	0.0121034	0.0482557	0.0464113	0.103093	0.049813	876.752	2.43038	5.11175	127.464	322.921
2017-02-08	0.286802	0.0729317	0.616937	0.199016	0.162472	0.10945	0.308335	0.237724	0.472424	1.35937	0.0922396	0.272117	846.228	0.118543	1.35586	131.102	346.332
2017-02-09	0.207741	0.0209838	0.0571953	0.427431	0.0270341	0.13474	0.0936282	0.0147361	0.687878	0.0815577	0.794635	0.14718	798.062	1.38517	0.65904	118.374	362.522
2017-02-10	0.14682	0.0658307	0.246719	0.140395	2.19373	5.15e-05	0.102341	0.231406	1.05063	0.00722964	1.03937	0.255017	698.545	2.53238	4.99493	117.722	370.178
2017-02-13	0.384539	0.331754	0.268407	2.90495	0.430876	0.683022	0.307836	0.126441	0.138088	0.0893578	0.477941	0.442723	728.46	2.71583	3.68831	122.545	366.723
2017-02-14	0.000213265	0.0204521	0.000225071	0.00951768	0.0462406	0.0302893	0.0757164	0.054742	0.0802817	0.0781617	0.696136	0.00018774	755.7	0.221788	2.20453	115.348	361.76
2017-02-15	0.340536	0.501364	0.594049	0.570956	0.886113	0.404517	0.0276201	0.423892	1.24897	1.29883	2.87298	0.168895	770.062	0.0353859	0.507139	143.281	396.806
2017-02-16	0.380231	0.23067	0.401462	0.068569	0.736599	0.530351	0.133673	0.89246	0.419016	0.0302947	2.39825	0.313751	749.117	0.31728	0.568765	138.298	372.49
2017-02-17	0.413914	0.499985	0.379774	0.0271991	2.39058	0.0300226	0.295862	1.42231	0.889165	0.626792	1.09461	0.322694	639.584	0	0.347043	132.02	341.51
2017-02-21	3.39593	3.04087	3.61959	9.27206	2.74141	5.66244	2.56502	1.42246	3.06713	1.86781	3.21373	3.16168	665.124	1.28967	11.2702	133.865	341.141
2017-02-22	0.103782	0.151084	0.258235	1.35832	0.172742	0.280306	0.00190535	0.000502883	0.0217752	0.624913	0.684152	0.0395552	733.868	0.580451	6.70365	137.828	339.665
2017-02-23	0.111082	1.38638	4.81e-06	0.88081	1.48297	0.0763917	0.294195	0.211668	0.368884	0.0062754	0.0185839	0.222791	665.124	2.59147	2.76187	137.124	316.84
2017-02-24	0.000426322	0.0274193	0.157992	0.00557456	0.508628	0.00369439	0.00127475	0.000814503	0.13517	1.13265	0.914288	0.00023114	661.518	0.816279	4.18258	131.561	337.824
2017-02-27	0.640604	0.418765	0.308963	2.03208	1.07639	0.527608	0.634634	0.246774	1.04659	0.0903012	0.321359	0.637632	625.5	0.00856863	0.0053533	146.168	349.69
2017-02-28	0.0662274	0.0437759	0.00798774	0.00424285	0.569267	0.684811	0.00647888	0.00784452	0.274762	0.0268519	0.082067	0.0364691	648.212	0.00548291	5.70628	166.926	354.569
2017-03-01	0.0365141	0.0113034	0.00906946	0.168488	0.102644	0.0778155	0.000404326	0.0390958	0.0599148	0.0794589	0.386108	0.0265184	608.609	0.111483	18.7296	157.252	340.034
2017-03-02	0.394469	0.224454	0.239088	0.0910843	0.260218	0.579855	0.437513	0.530144	0.651627	0.561869	0.221223	0.458595	672.884	4.99918	8.06362	139.476	361
2017-03-03	0.00408842	0.0120129	0.24787	0.000482506	1.35654	0.0482469	0.117524	0.000367044	0.0150477	0.504957	0.267814	0.0444359	654.848	1.74576	0.00545863	120.122	321.485
2017-03-06	0.458207	0.245254	1.79717	0.288663	0.758254	1.17777	0.0915391	0.116871	0.472558	3.26296	0.455696	0.293504	726.842	0.0690962	1.25624	126.338	313.998
2017-03-07	0.0319411	0.23381	0.505289	1.89432	0.280247	0.0166032	0.0597607	0.0833961	0.0358862	0.0663577	0.317124	0.0469071	700.132	0.928242	0.0481798	131.102	287.303
2017-03-08	0.0510198	0.104803	0.63927	0.146722	0.0746549	0.337185	0.0139705	0.0273884	0.00695855	1.36111	0.14463	0.0229208	1007.43	30.9344	5.89552	140.66	290.702
2017-03-09	0.505171	0.651445	0.228844	0.371587	2.90308	0.391422	0.339767	0.627843	0.828545	0.134488	0.975736	0.401649	1022.72	4.80136	26.007	151.29	322.562
2017-03-10	0.00346488	0.0730661	0.00425101	0.019431	0.246528	0.610722	0.00871079	0.323872	0.184192	0.144159	0.385675	0.000764715	1118.9	2.0918	0.00155981	135.956	315.773
2017-03-13	0.795327	0.665081	1.74887	1.26626	0.783652	0.251217	0.704604	0.2912	0.918934	0.00191927	1.66098	0.769716	1049.11	0.0434028	1.10739	128.822	274.234
2017-03-14	0.00894149	0.00486672	0.346209	0.253894	1.54e-06	0.0356287	0.0101791	0.0229457	0.00666249	0.0421342	0.0188779	0.00165047	1101.58	2.22541	1.00604	151.29	289.68
2017-03-15	0.0114687	0.0981725	2.77e-05	0.0511824	0.0233433	0.0782734	0.00927848	0.584357	0.00132309	0.00258418	0.0893226	0.040346	904.806	5.29846	4.22444	135.257	306.6
2017-03-16	0.388058	0.101499	0.571933	0.0112941	1.01985	0.083904	0.486136	0.105335	0.514075	4.56976	0.687365	0.264611	819.677	0.00685277	0.0191417	125.664	313.644
2017-03-17	0.997093	0.356722	1.06003	0.0843415	1.76152	1.3031	1.49872	0.157914	0.783001	0.197645	1.78617	1.06246	753.503	0.00685277	0.00156413	127.238	274.565
2017-03-20	0.0215667	0.741963	0.0064	0.806634	3.65376	0.00205759	0.274247	0.417999	0.267287	0.0821533	0.00414787	0.012196	790.172	1.30941	0.031605	128.596	325.442
2017-03-21	0.176662	1.25945	0.062328	4.74957	0.416575	0.893956	0.00800441	0.0117376	0.223503	0.0545428	0.0136695	0.234189	934.525	2.63847	1.10564	155.501	398.402
2017-03-22	0.163822	1.27952	0.0466881	0.0744025	0.359034	0.00915184	1.52503	0.46764	0.0027565	0.0204476	0.429068	0.222073	903.003	0.327849	1.35374	164.096	377.136
2017-03-23	0.0894123	0.00433024	0.123582	0.0474882	0.0838305	0.476566	0.243992	0.0422487	0.00638132	0.381413	0.168166	0.11912	887.444	0.378379	1.49651	172.134	374.036
2017-03-24	0.511288	0.0263234	0.804066	0.0538203	0.19057	0.334033	0.345722	0.356707	2.28435	0.514253	0.190172	0.631528	960.38	0.404839	0.159553	167.962	368.256
2017-03-27	0.138695	0.546987	0.603855	1.40047	0.605762	0.380848	0.0378964	0.291074	0.076131	1.16544	0.177159	0.110127	947.408	0.35251	0.0898384	156.25	389.273
2017-03-28	0.0603626	0.00817715	7.06e-05	0.0894514	0.02456	0.12437	0.100093	0.216623	0.116657	0.00299498	0.00274863	0.0561145	895.206	7.89609	1.41614	132.941	340.772
2017-03-29	0.0312027	0.401573	0.0346947	0.0484792	0.313153	0.094448	0.246172	0.095692	0.185944	1.77071	0.00266525	0.0177214	814.532	5.1499	1.57235	130.416	311.876
2017-03-30	1.12958	1.39346	4.34479	0.449334	0.22967	2.09227	0.101369	0.00305062	2.11439	2.38781	2.80753	0.678948	773.952	2.76845	2.9516	133.172	283.923
2017-03-31	0.264336	0.830571	0.395413	0.145721	0.741015	1.26083	0.245505	0.114096	0.0286793	2.68119	0.266432	0.3132	761.208	0.226578	0.00916607	153.017	306.25
2017-04-05	2.56186	0.61344	3.23554	1.04737	2.82622	0.999382	1.1031	2.60902	6.97925	1.74282	8.7344	1.89054	768.953	1.39284	5.2512	166.152	322.562
2017-04-06	0.0856655	0.0136552	0.000880756	0.0115309	0.00824614	0.0833753	0.0212055	0.335477	1.46237	0.0868107	0.422782	0.0837317	717.704	1.14434	0.153989	153.512	330.512
2017-04-07	0.0238757	0.0171431	0.165121	0.0796028	0.608582	9.85e-07	0.00167418	1.53758	0.073254	0.0237504	0.0498304	0.00944334	754.052	1.16113	1.3217	165.637	337.09
2017-04-10	0.0910524	0.931632	0.916495	1.11014	0.139461	0.613656	0.0770212	0.120841	0.173552	0.0201385	0.0522533	0.123192	713.424	2.36651	1.01789	197.403	363.665
2017-04-11	0.277224	0.143103	0.0679094	0.0638785	0.0159191	0.0104798	0.0776404	1.61863	3.34367	0.000208022	0.593169	0.120505	743.653	0.361537	0.0120054	227.105	396.806
2017-04-12	0.156512	0.00424851	1.32722	0.353481	0.202288	0.119931	1.02e-05	1.64551	1.43285	0.477867	0.398833	0.0504227	724.686	0.238402	0.0013349	248.693	366.34
2017-04-13	0.0782723	0.489571	0.0942709	0.854827	0.0317221	0.329419	0.0651417	1.64439	0.0442578	0.00102534	0.507234	0.0213158	677.04	0.0173424	0.298607	254.722	361.76
2017-04-17	2.01395	0.782072	2.4893	0.556248	1.3464	1.63871	1.29433	7.38025	3.41416	2.08768	4.10313	0.980211	665.64	1.16082	0.224123	214.916	358.345
2017-04-18	0.27589	0.243865	0.246719	1.10056	1.00084	0.120405	1.56289	1.75171	0.331089	0.178617	0.749885	0.245473	722.534	0.0927386	16.6395	207.936	406.022
2017-04-19	0.430757	0.0711965	0.260046	0.228283	4.04636	0.0557154	0.41152	0.324483	0.415398	0.0146088	3.09422	0.238421	888.636	14.6503	0.104793	222.905	379.86
2017-04-20	0.0943775	4.01256	0.738208	4.38567	0.901037	0.0601816	0.0644733	0.0463707	0.0580747	0.600983	0.237019	0.20591	781.762	0.208462	11.7939	200.222	346.704
2017-04-21	0.0121983	0.0927697	0.213722	0.895949	0.32659	0.0679767	0.633916	0.0484904	0.312186	0.579839	0.425185	0.0228665	903.604	1.54072	2.10674	214.037	365.957
2017-04-24	2.21171	1.49647	2.03781	2.40229	2.06046	3.03713	0.0359513	1.08599	8.44241	1.56084	8.80787	1.06109	892.814	2.25587	0.93315	117.506	261.792
2017-04-25	0.0925109	0.00761409	0.456796	4.50029	0.252176	0.632636	0.000119746	0.111745	0.00220615	0.142612	0.0166373	0.0799474	863.772	0.425449	0.026215	115.778	242.736
2017-04-26	0.0260799	1.42e-05	0.47226	0.0362324	0.203465	0.0179726	0.0858431	0.245884	0.067562	0.64367	0.452754	0.0149432	859.662	0	1.55751	117.722	254.722
2017-04-27	0.011234	0.00139923	0.575898	0.0353973	0.128475	0.0085058	0.00221765	0.000152691	0.00701601	0.175716	0.00737403	0.00198943	892.814	0.280519	1.13608	107.33	234.09
2017-04-28	0.00275311	0.361072	0.0222112	4.21202	0.087911	0.188835	0.0152404	0.0724251	0.0568334	0.0736301	0.393344	0.0409433	815.102	0.507409	0	117.072	227.708
2017-05-02	0.0637178	0.120717	0.164734	0.290797	0.296197	0.117209	0.595308	0.0193877	0.023931	0.258356	0.0724313	0.147301	1038.77	11.7267	0.0922557	112.148	261.469
2017-05-03	0.13409	0.0138636	0.00314049	0.0214881	0.249372	0.0150707	0.260592	1.93271	0.438747	0.0516212	0.259593	0.154642	1075.84	0.0860708	0.997369	114.062	283.249
2017-05-04	0.0791941	0.0591513	0.000314039	0.0321201	0.807012	0.0821744	0.164975	0.141451	0.00849536	0.26315	1.00661	0.0657673	1202.01	23.0456	7.17113	109.412	323.64
2017-05-05	0.751031	0.42906	1.24269	0.228068	3.78231	0.0903221	0.509957	0.126336	1.63996	1.82802	1.68864	0.414066	1144.47	2.19582	0.0283776	111.725	336.356
2017-05-08	1.09533	0.587619	2.95369	2.67852	0.221438	0.852746	0.0153074	0.231239	4.40006	1.22111	2.24034	0.495959	1145.82	0.246293	3.1903	95.4529	305.55
2017-05-09	0.00174518	0.113607	0.650318	0.0309504	0.205195	0.31091	0.000174325	0.0206728	0.000313787	0.216636	0.24846	0.0350247	1170.32	1.8049	0.923189	99.2016	300.329
2017-05-10	0.854882	0.4608	0.646659	0.603503	1.2037	1.0265	0.102876	3.52238	5.81268	0.930229	4.51381	0.19659	1157.36	9.56684	4.6876	104.244	303.108
2017-05-11	0.116423	0.0200508	0.345754	0.224738	0.129045	0.277899	0.235787	0.0550609	0.383701	0.171681	0.0133005	0.320364	1137.04	1.24266	5.02333	112.36	306.6
2017-05-12	0.323646	0.228265	0.197311	0.0248862	0.0214711	0.0419772	3.29093	0.101444	0.000220791	0.0229947	0.0187451	0.726508	1137.04	0.00174921	0.0414292	108.16	301.717
2017-05-15	0.189185	1.15593	3.03091	1.32301	0.794429	0.0688272	0.0241564	0.139302	0.0558565	0.680877	0.0984284	0.165851	1095.61	4.53946	19.3989	108.576	329.423
2017-05-16	1.4274	3.10721	5.12942	4.77677	0.261547	1.86175	0.000523522	2.66481	1.46459	6.50764	5.35436	0.744437	1118.23	0.203656	0.0243665	113.422	325.081
2017-05-17	0.108667	0.345314	0.176557	0.814733	0.0431154	0.101473	0.454167	0.0297283	0.0768743	0.000741677	0.00384411	0.298567	1149.21	0.67077	1.14123	243.048	402.805
2017-05-18	0.242902	0.000245548	0.121325	0.00202707	0.455726	0.265536	0.18692	0.636801	0.764865	0.191239	1.32193	0.121244	1075.84	0.423032	0.00934052	214.916	386.123
2017-05-19	0.0130901	0.0323091	0.0773245	1.23649	1.12937	0.187176	0.0108304	0.216279	0.0568882	0.0729803	0.0770817	0.0284502	885.658	3.71034	4.19477	144.962	316.84
2017-05-22	0.0649004	0.000159413	0.339594	0.0144596	0.012813	0.0022997	0.0981926	0.0507582	1.67831	0.359465	0.459178	0.047027	935.748	0.939072	1.15383	119.465	280.898
2017-05-23	0.101351	0.0627978	3.27287	1.07578	0.667648	0.264301	0.945501	0.822459	2.14785	0.591885	1.76629	0.143689	1009.33	0.369983	0.0902143	114.918	286.964
2017-05-24	0.0268071	0.00387149	0.326685	0.715829	0.180005	0.0311707	0.000128471	0.152424	0.306896	0.118881	0.0821966	6.26e-07	957.284	0.0648352	0.0352796	100.4	296.184
2017-05-25	2.34953	0.00829219	0.0956622	0.330279	4.50604	0.0768391	12.7635	0.42886	0.741613	1.20929	1.14156	3.16792	1090.98	23.6424	3.88437	99.8001	308.354
2017-05-26	0.0302737	0.0977126	0.574633	6.15e-05	0.0667934	0.0736785	0.0772528	0.00226915	0.0521591	0.770479	0.236347	0.0224917	902.402	4.23597	7.48375	96.2361	298.598
2017-05-31	0.0394709	0.0111163	0.0806576	0.0699939	0.000308148	0.0568767	0.294417	0.209811	0.119128	0.219675	0.188462	0.127503	1042.64	6.95009	8.25587	108.368	286.286
2017-06-01	0.190672	0.000494345	1.2434	0.000149617	0.406566	0.320999	0.10554	0.245162	0.89956	0.5652	3.87113	0.019283	972.816	0.00385708	4.09623	97.8121	272.58
2017-06-02	0.00369526	0.0678615	0.955183	0.208346	0.145057	0.0467997	0.468405	0.799114	0.43983	0.0766118	0.342778	0.103429	1054.3	1.77783	15.5637	95.0625	275.228
2017-06-05	0.0276443	0.267733	0.784172	0.236318	0.0239882	0.000367982	0.818517	0.0230092	0.0493317	0.14611	0.50933	0.26062	1136.36	0.346897	0.188607	101.405	272.25
2017-06-06	0.389331	0.367828	0.390489	1.55272	0.00503441	2.19475	0.326757	0.000271346	0.0712534	0.160884	0.101012	0.480481	1031.69	2.33584	0.0844351	109.203	274.896
2017-06-07	1.89119	2.6711	4.41116	4.31489	0.752268	1.84457	0.719901	1.01138	1.77798	3.05214	4.16657	1.3612	1171.69	24.623	4.68366	107.952	243.048
2017-06-08	0.327267	1.17763	0.109866	2.64609	0.021166	1.93791	0.333237	0.0240706	0.00753595	0.0684033	0.0198793	0.583894	1145.15	0.0688289	2.79101	103.226	232.562
2017-06-09	0.126941	0.00704686	0.290531	0.312642	0.0106899	0.0338736	0.0797256	0.079053	0.63074	0.247496	0.00224698	0.181228	1062.11	0.0936428	0.535324	114.49	280.898
2017-06-12	0.118537	0.0501208	2.22523	1.1544	0.436842	0.188298	0.0497097	0.00695287	0.881071	0.933678	0.583339	0.00248118	1152.6	0.371158	1.32515	131.332	288.32
2017-06-13	0.267744	0.25386	0.866204	0.00411455	1.16292	0.552416	0.00752645	0.00428456	0.392467	0.0768352	4.40052	0.0484699	1045.88	0.449168	0.238815	108.576	265.69
2017-06-14	1.03364	1.05333	1.11021	0.822068	0.253107	2.26679	1.96718	0.756812	0.304512	0.0884182	0.163303	1.74191	1025.28	12.6238	10.2595	113.21	268.304
2017-06-15	0.0151103	0.0212382	1.41144	1.31933	0.0160789	0.168477	0.119289	0.164135	0.13995	0.964404	0.442383	0.0339304	1017.61	0.514103	0.0945085	118.81	300.329
2017-06-16	0.0589502	0.0233567	0.000284443	0.33704	0.0348908	1.11174	0.00597888	0.0431625	0.187739	0.829693	0.0505763	0.081043	780.085	0.339844	0.0388605	107.744	270.932
2017-06-19	0.839916	0.130766	0.212738	1.08088	0.762395	1.33935	1.76256	0.394984	0.705356	0.179429	0.156701	0.974284	920.516	1.21332	0.252024	107.537	277.889
2017-06-20	0.0102394	0.438187	0.0176528	0.3621	0.028296	0.0258673	0.0565686	0.0132935	7.33e-06	0.203109	0.347283	0.0408056	1055.6	4.22441	18.8213	117.94	304.154
2017-06-21	0.789374	1.59694	1.37998	5.55946	0.025355	2.68657	0.484702	0.259833	0.0939401	0.616958	0.231641	1.35092	1110.22	4.01707	2.08722	115.562	281.233
2017-06-22	0.120737	1.58596	1.29882	0.369501	0.189894	0.587154	0.65179	0.0853121	0.438121	0.557172	1.78559	0.0044249	1066.02	0.0138376	0.129045	109.83	260.177
2017-06-23	0.541645	0.78392	0.466501	0.450986	0.0293248	1.69883	0.687982	0.00947252	0.0270777	1.87111	0.901527	0.814063	1018.89	0.597418	0.521791	100.4	255.36
2017-06-26	1.84737	2.09366	3.0712	3.54183	0.635475	1.6216	1.08357	0.0396803	2.33675	2.44608	3.28448	1.53796	1009.33	0.77916	0.012846	98.01	267.977
2017-06-27	0.018907	0.0555986	0.0105696	0.143773	0.112881	0.0725615	0.0558589	8.69e-06	0.0118566	0.0434207	0.0288273	0.032545	1042	5.33119	21.2496	122.324	288.32
2017-06-28	0.471391	0.864712	0.798958	1.90027	0.0258544	1.48292	0.313617	0.539042	0.398756	0.12261	0.0441045	0.608285	948.64	1.21277	0.365569	100.601	285.272
2017-06-29	0.345489	0.314523	2.3211	0.380721	0.489743	0.152619	0.32355	0.0521308	0.0624428	0.249964	0.452851	0.383888	927.812	0.0976128	1.48757	130.874	340.402
2017-06-30	0.0030789	0.143272	0.0175405	0.189326	0.00998803	0.17536	0.10418	0.114512	0.0184007	0.0739447	0.11096	0.00306382	823.69	6.29198	0.0162624	124.992	312.936
2017-07-05	0.0124216	0.800499	0.251354	2.58304	3.6217	0.413891	0.000951019	0.0231115	0.192203	0.284671	3.71175	0.0377581	1063.41	3.98886	1.11603	122.545	325.803
2017-07-06	0.00183762	0.658949	0.0319471	0.301997	0.463047	0.0345243	0.0350667	0.00674611	0.0244729	0.0880834	0.745815	0.000129943	1077.15	0.818634	3.90839	157.252	337.457
2017-07-07	0.000766243	0.229552	0.0354555	1.45763	1.05865	0.638116	0.000496348	0.144547	0.0500975	0.00194546	4.06008	0.012979	1100.25	8.00687	18.8141	125.216	343.361
2017-07-10	0.0173853	0.45799	1.61771	0.665663	2.34436	0.397701	0.0501709	0.0141808	0.00772199	1.82442	0.0963448	0.00376475	1104.23	0.114521	0.0462084	123.432	325.442
2017-07-11	0.000155358	0.0446504	0.420383	0.628775	2.1588	1.24882	0.705333	0.223617	0.961916	0.258048	3.04099	0.218577	1129.63	2.17724	0.0556606	118.592	325.442
2017-07-12	0.0477061	0.707405	0.0829417	0.973208	0.016818	1.02398	0.00020064	0.772798	0.0159366	0.0813702	0.855215	0.106948	1054.95	0.860763	0.0114608	106.09	316.484
2017-07-13	0.396386	0.332803	0.233869	0.0508284	0.512569	0.0064861	2.02703	0.000522331	0.543549	0.000745298	0.65327	0.585207	1008.7	1.60585	3.80105	98.01	302.412
2017-07-14	0.0492795	0.253822	0.0204855	0.115015	0.0277968	0.0930022	0.575931	0.10293	0.00237108	0.00369513	0.0668205	0.191593	916.878	1.03071	0.252414	90.4401	298.598
2017-07-17	3.70054	7.09018	17.6656	5.76492	0.467871	5.66704	0.022622	4.07981	9.28444	12.6603	5.33437	1.15219	936.972	1.21466	0.231769	96.4324	301.022
2017-07-18	0.125981	0.144838	0.0072736	0.166775	1.23998	0.0497659	0.0909691	0.0706473	2.07728	0.059271	4.50707	0.00977123	897.602	0.676239	0.295988	97.8121	303.805
2017-07-19	3.16651	0.926305	5.00431	1.75585	7.5328	0.436389	3.91302	0.624234	1.96633	2.44013	14.2198	2.86189	873.202	2.24207	0.761504	95.8441	284.934
2017-07-20	0.282677	0.127239	0.426696	1.44718	0.00468656	1.07537	0.0381464	1.78522	0.146172	1.02934	0.305706	0.235341	855.562	0.621992	0.170472	91.7764	286.286
2017-07-21	0.0654741	0.121999	0.00171209	0.477998	0.0301638	0.000352591	1.63127	0.0490748	0.208464	0.170692	0.189131	0.266185	855.562	4.21852	4.96856	87.6096	264.713
2017-07-24	0.222521	0.013832	0.212413	1.61087	0.587747	0.864616	0.281973	0.350851	0.161863	0.111382	0.000855641	0.158438	854.978	0.874021	0.509352	88.9249	265.364
2017-07-25	0.275886	0.0140415	0.335237	0.204501	0.0185439	0.0745783	0.258935	0.499384	0.763584	0.810253	0.311337	0.410561	851.472	11.0235	8.09717	88.9249	265.364
2017-07-26	0.0946046	1.25079	0.616054	2.37434	0.0734313	1.29428	0.00931929	0.0673836	0.00200697	0.632789	1.16055	0.145697	866.714	2.82714	3.21534	92.16	230.736
2017-07-27	0.0898995	0.577901	6.69294	0.0988255	2.03238	0.00321026	0.0144207	0.0023341	0.150875	0.690888	1.40339	0.0336789	888.636	0.927034	1.37178	102.212	255.36
2017-07-28	0.108213	0.0212293	0.0326575	3.49852	0.0283979	0.0375805	0.0175336	0.0704136	0.0436679	0.11068	3.32818	0.0680539	891.62	1.84066	6.71313	105.884	296.184
2017-07-31	0.456612	0.437187	0.295423	0.31495	4.74376	0.00488767	0.00261944	0.0131543	0.423929	0.0132476	13.6961	0.183596	951.106	0.961761	0.000369894	105.268	274.896
2017-08-01	0.330835	0.00532317	0.0166517	0.0567984	0.430425	0.0236592	3.21138	0.228921	0.0156217	0.0276184	0.0656038	0.749912	932.692	4.21229	5.63861	101.808	286.286
2017-08-02	0.112857	0.807186	0.689878	0.217077	0.0742232	0.551707	0.0256796	0.188857	1.23718	0.646477	0.519701	0.0640532	925.985	0.68898	6.58814	105.678	321.844
2017-08-03	0.3517	0.136245	0.459993	0.459366	0.287384	0.693881	1.93473	0.00798364	0.0105272	1.70866	1.20785	0.777982	879.122	1.33598	2.26569	108.994	322.202
2017-08-04	0.310576	0.229054	0.401011	1.05809	0.0957197	0.73869	0.464199	0.291381	0.0255276	0.0722245	0.810766	0.296596	813.961	1.19978	0.576544	100.601	302.064
2017-08-07	0.520128	1.35051	0.311368	5.51431	0.902607	0.613619	0.0204289	0.0902275	0.305601	1.28465	6.16733	0.267216	825.413	0.163447	4.16362	98.6049	297.218
2017-08-08	0.0112402	0.112969	0.5807	0.338776	0.825667	0.000283096	0.00358344	0.0288904	0.0409836	0.0175242	0.258468	0.0211053	866.714	0.371503	2.1527	120.122	311.876
2017-08-09	0.0190604	2.00967	0.016752	5.99588	4.17328	0.528763	1.21863	0.0228093	0.0679866	0.900566	1.74905	0.000981201	844.484	1.1112	0.00146966	123.432	360.24
2017-08-10	0.267983	0.098844	0.000191722	0.00378558	0.984741	0.269115	0.315405	0.00666512	0.0999125	0.097997	2.86559	0.164964	856.733	4.58003	0.674052	257.282	537.776
2017-08-11	3.67401	0.210916	0.729419	4.73105	15.0365	1.87406	4.06417	0.348935	2.39914	0.439418	23.9557	3.46911	807.128	0.307693	4.63406	240.56	554.602
2017-08-14	2.3086	1.92682	12.5099	3.57449	0.346867	1.5303	0.576736	0.509497	2.44504	2.5501	5.32152	1.66251	850.306	6.40725	0.122732	152.029	406.829
2017-08-15	0.102139	0.0286734	0.948856	0.0354533	0.0504017	0.00435847	0.504658	0.0395332	0.000509443	5.08e-05	0.0163537	0.094471	859.076	0.0017669	7.54865	144.962	414.53
2017-08-16	0.00518542	0.016164	2.84857	0.230813	0.0347331	0.00454901	0.0684949	0.112103	0.000233579	1.06651	2.13322	0.0156671	851.472	2.66313	0.954869	137.828	338.928
2017-08-17	0.352919	0.074224	0.448158	0.165744	1.74137	0.13979	0.096509	0.456978	1.46717	0.710215	1.56028	0.286243	859.076	0.33093	0.00157595	241.803	468.723
2017-08-18	0.000234718	0.0118016	0.366293	0.00328706	0.00615121	0.00146004	0.275508	0.0309479	0.00123107	0.000164084	1.12852	0.00832943	757.901	10.1009	1.35612	203.348	428.49
2017-08-21	0.315224	0.426345	0.633158	0.0621044	1.11694	0.553912	0.00367504	0.000913016	0.245668	2.59936	2.60869	0.191129	827.713	6.25326	3.62834	173.976	342.25
2017-08-22	0.00894478	0.0672642	0.607133	0.409961	0.498519	0.0148105	0.868945	0.107122	0.464698	0.514356	0.149159	0.0910274	782.321	0.299362	0.451039	128.822	319.694
2017-08-23	0.0260432	0.285669	0.185335	0.0828708	1.83167	0.0342224	0.685692	0.118396	0.22417	0.228828	4.44702	0.0101938	772.84	2.77213	0.00146237	150.062	308.002
2017-08-24	0.370129	0.6344	0.959021	0.876049	0.172986	0.0178085	0.340635	0.107946	0.442268	2.04096	0.118426	0.327769	804.857	6.39652	1.24315	149.573	334.524
2017-08-25	2.16457	0.411812	0.830781	0.497885	5.31519	0.630106	6.09093	0.0754592	1.18529	0.143856	3.26939	2.63419	834.054	0.746779	0.0730461	127.238	366.723
2017-08-28	1.50684	0.215081	2.09408	0.324716	0.987918	0.751141	3.3704	0.230817	1.06517	1.02887	1.36374	1.51171	923.552	7.06665	0	128.142	396.01
2017-08-29	0.0505711	0.353865	0.188356	0.000695343	0.341544	0.288971	0.000199635	0.152097	0.069352	0.0415085	0.148156	0.0453472	929.64	0.0166996	0.197493	136.89	436.392
2017-08-30	0.0365393	0.0403816	0.358732	0.313365	1.43303	0.0118193	0.206825	0.211554	0.0251856	0.000634568	3.10434	3.82e-05	886.848	1.17078	0.27195	125.888	417.794
2017-08-31	0.0245576	0.0396813	0.0341869	0.00437261	0.0987811	0.22579	0.126343	0.322739	0.0106486	0.00244294	0.104442	0.10169	846.81	7.78009	2.22434	112.148	406.829
2017-09-01	0.160574	0.067688	2.15225	0.0753083	8.96486	0.0493504	0.0501008	1.82988	0.00848713	5.89e-05	4.72997	0.048718	839.261	0.0160977	0.755582	102.617	388.878
2017-09-05	0.476717	1.15958	3.38952	0.00622245	0.228155	0.242562	0.781605	1.16973	0.603141	0.0254698	0.024866	0.475599	874.976	7.45704	0.808292	149.573	457.104
2017-09-06	8.26e-05	0.108844	0.177742	0.364829	0.205757	0.000803239	0.401695	0.044361	0.560016	0.345016	0.46639	0.0388663	904.205	1.04637	2.47277	135.257	426.01
2017-09-07	0.329495	0.00601007	0.938315	1.07336	2.39317	0.10464	0.055571	0.199557	0.507667	0.17875	1.37629	0.260004	883.873	0.00373091	0.347043	133.403	412.09
2017-09-08	3.31e-05	0.152257	0.0442955	0.363168	0.188988	0.0142639	0.00822665	0.0898372	0.00107502	0.00447608	0.261143	0.0102834	869.66	11.829	0.514818	146.894	412.902
2017-09-11	0.10078	0.177373	0.163193	0.105794	0.484954	0.301422	0.228043	9.99e-08	0.875023	0.250281	3.06812	8.09e-05	768.953	1.68597	0.414324	115.133	297.908
2017-09-12	0.0421758	0.01491	0.106334	0.498056	0.0536552	0.00515082	0.335941	0.00196836	0.107846	0.482484	0.00838479	0.102853	761.208	0.0971094	2.47829	111.936	287.303
2017-09-13	0.0673367	0.0958413	0.0920656	2.11986	0.104537	0.294709	0.0383611	0.0199625	0.199776	0.00519073	0.998367	0.0148007	708.624	4.99863	0.692193	110.25	246.804
2017-09-14	0.0828105	0.000114032	0.308203	4.59e-05	1.63587	0.0022076	0.0303906	0.0788943	0.00729092	0.104576	1.30319	0.108745	680.688	1.27577	4.87903	108.994	242.425
2017-09-15	0.0359986	0.00147979	0.4645	0.395942	5.47919	0.320945	0.045903	0.0653212	0.000896194	0.0104676	4.73917	0.0012257	710.222	0.00643083	1.05494	103.429	231.953
2017-09-18	0.179594	0.156656	1.0576	2.60453	0.110389	0.432594	0.00169906	0.00029202	0.206315	0.153754	0.118732	0.0953088	757.901	0.00160706	1.48299	103.022	255.36
2017-09-19	0.121502	0.144421	1.0089	0.0448199	0.00302397	0.446903	0.0185814	0.178697	0.240425	0.13851	0.433121	0.0825592	663.578	0.467815	3.71431	103.632	256.64
2017-09-20	0.18802	0.070992	0.423895	0.845772	0.580482	1.30378	0.0497808	0.127255	0.0849987	0.220436	2.25857	0.072318	728.46	2.25775	1.18774	95.6484	256.961
2017-09-21	0.184746	0.136832	0.444474	0.0291477	0.840679	0.0317876	0.0264369	0.279761	0.90014	0.00544787	2.9428	0.0144597	691.69	0.330624	0.85065	93.5089	251.222
2017-09-22	0.0300227	0.0357975	0.27359	0.00848754	0.103337	0.363257	0.00266296	0.0562344	0.446415	13.9724	1.49936	5.16e-06	696.432	0.245512	0.550692	91.9681	269.288
2017-09-25	0.530343	0.811325	1.77612	1.0788	0.719463	1.30069	0.641316	0.0728279	0.929669	2.64339	1.39795	0.271341	725.225	8.85278	4.59375	104.244	353.816
2017-09-26	0.0359536	0.0928064	0.0812147	0.0149956	1.27437	0.00955757	0.00573701	0.00486209	0.0767486	0.476083	1.57092	0.00612925	772.84	0.252715	0.34492	103.429	347.45
2017-09-27	0.0766081	0.00173616	1.03529	0.0501214	0.255631	0.461798	0.283682	0.0308223	0.101577	15.1933	1.46785	0.000119903	744.744	1.12457	3.02167	97.4169	323.28
2017-09-28	0.00167609	0.406219	1.13153	2.69122	0.640469	0.00403967	0.195063	0.133252	0.196774	0.0256734	0.577694	0.00122673	738.752	1.00465	0.010423	91.2025	345.588
2017-09-29	0.171256	0.0902667	0.299198	0.642141	0.00217529	0.340675	0.203479	0.00300308	0.0811068	0.314247	0.0635128	0.132939	719.849	0.00937311	9.44934	90.4401	304.502
2017-10-09	1.36713	1.78488	4.5262	1.38722	0.0356859	5.23219	0.530459	0.566535	0.882091	2.72189	0.563741	1.4026	746.382	17.0485	9.49258	106.709	356.077
2017-10-10	0.065521	2.56142	0.289069	1.13105	0.819789	0.00290487	0.0538765	0.0874049	0.0943203	1.24154	0.557687	0.0388152	704.372	7.21708	5.65023	101.606	329.423
2017-10-11	0.0050681	0.628081	0.486161	4.54868	0.0133033	0.335339	0.00991837	0.0575625	0.0148073	2.71985	0.903707	0.108315	698.545	0.523975	0.755483	97.0225	313.29
2017-10-12	0.024863	0.031065	0.230693	0.102516	1.13922	0.176328	0.11196	0.125569	0.00566083	1.54964	0.0310691	0.0690242	668.222	1.83374	0	98.2081	313.644
2017-10-13	0.130487	0.00173382	1.91964	0.0287008	0.301555	0.0816391	0.0246552	0.29209	0.321188	1.0552	0.357597	0.0422168	662.033	2.58324	1.6697	92.3521	304.852
2017-10-16	0.271023	0.707929	1.65257	0.581947	0.104717	1.86673	0.0104118	0.697093	0.627955	0.0170121	0.0124062	0.0372023	692.742	0.693243	1.21416	98.2081	310.464
2017-10-17	0.00111659	0.167004	0.0729021	0.0209603	0.508133	0.509254	0.0115389	0.00447586	0.0432519	0.29387	0.863819	9.3e-05	669.257	0.00037175	0.0591582	106.296	305.9
2017-10-18	0.131456	1.88721	0.0560628	3.12522	0.00888131	0.366304	0.413167	0.270025	0.0358012	0.0145178	1.60802	0.626431	697.488	0.120007	0.527285	101.405	298.253
2017-10-19	0.249425	0.687185	2.2619	3.22116	0.83867	0.187682	0.19586	0.140221	1.09583	10.7675	0.691945	0.107541	691.69	2.16354	0.157607	101.002	310.464
2017-10-20	0.046266	0.0958242	0.250806	1.03681	0.132107	0.00387567	0.116289	0.0149001	1.03397	0.807118	3.1967	0.0125267	600.74	0.436537	0.0146391	99.4009	300.329
2017-10-23	0.0609605	1.76935	0.903613	0.330611	0.00809707	0.0780072	0.0812967	0.0372943	0.0130624	1.41825	0.0794051	0.0100881	629.006	0.292524	0.119772	122.545	346.332
2017-10-24	0.232867	0.0634025	0.00906202	0.0737623	0.296107	0.276255	0.892879	0.275921	0.0506437	0.00379136	0.327239	0.525455	655.36	0.618937	0.06743	124.546	348.569
2017-10-25	0.257586	1.06541	3.49692	0.000155701	0.100246	1.64806	0.00105718	0.0129701	0.0906388	0.15939	0.0191235	0.195685	647.194	0.45052	1.10063	126.113	391.248
2017-10-26	0.161271	0.341929	0.00486173	2.67275	0.394358	0.00835743	0.00045115	0.0128771	1.1003	2.90666	0.258209	0.17405	636.048	0.710781	0.262089	127.69	373.649
2017-10-27	0.117222	0.117812	0.116609	5.33953	0.539996	0.0485514	1.18537	0.0688915	0.249738	0.142906	1.63671	0.501882	634.032	8.0679	5.54616	96.04	347.822
2017-10-30	0.513198	0.498837	0.232755	2.03737	0.991537	0.500364	0.0954332	0.4993	0.611935	0.143949	2.76887	0.0929868	641.609	0.123731	0.685285	110.25	432.64
2017-10-31	0.0217018	0.0383705	1.91058	0.375038	0.0397776	0.274481	0.135993	0.114213	0.588336	2.09017	0.746164	0.00561653	640.596	0.212482	1.31688	103.632	378.692
2017-11-01	0.045606	0.0563217	0.0598066	0.172831	0.133826	0.693988	0.117176	0.0460559	0.0640958	0.625963	0.0324298	0.0636501	657.923	0.00541852	0.365932	104.04	382.985
2017-11-02	0.0755983	0.0641321	0.471825	0.284376	0.0131545	0.0227777	0.0154165	0.0114981	0.679349	0.326454	1.64054	0.000164224	657.923	0.178526	0.0973839	98.6049	354.569
2017-11-03	0.10485	0.0398079	0.157595	0.532059	1.00739	0.301753	0.0944764	0.0615838	0.691984	0.233046	1.95986	0.0123324	616.032	3.84353	1.063	83.5396	337.457
2017-11-06	0.748054	9.49079	5.17323	7.6434	0.253317	3.82163	0.862982	0.171052	0.248186	9.89875	0.718354	0.495054	720.923	9.16626	20.573	88.36	369.793
2017-11-07	0.595654	0.142802	0.83915	0.0962473	4.17266	0.613524	1.93425	0.743874	0.118661	0.498154	0.747566	0.682553	826.562	0.0686127	0.0195822	97.8121	354.569
2017-11-08	0.00518909	1.30986	0.132022	0.56685	0.0935341	0.0138712	0.0366009	0.0922252	0.0123565	0.630313	0.172038	0.0237317	783.44	0.421289	0.388682	95.6484	355.7
2017-11-09	0.496982	0.388517	3.12119	0.159337	2.41829	0.92455	0.117905	0.235361	0.231688	11.4418	0.046618	0.471583	804.857	0.355929	0.681002	110.25	386.123
2017-11-10	0.582841	0.183963	1.01664	7.63176	2.55952	1.5492	0.596523	0.0783575	0.0582474	3.18147	0.0285406	0.773767	864.36	0.518212	0.0472297	127.464	362.141
2017-11-13	0.166501	0.104348	2.16909	0.0868046	1.47455	0.00599162	0.156866	0.513219	0.0012876	1.8796	1.34804	0.153888	913.248	0.00124158	4.90846	132.25	370.178
2017-11-14	0.547875	1.88259	2.40836	4.90366	0.442268	2.10421	0.000119114	0.128466	0.272669	1.9047	0.134744	0.487499	904.806	3.82852	10.7483	134.328	393.626
2017-11-15	0.599379	0.0149822	3.58347	0.882369	1.4557	0.211869	0.310759	0.0683379	1.62048	0.554837	3.30089	0.394944	890.426	0.49424	0.309858	172.397	427.662
2017-11-16	0.416307	3.17411	0.701221	7.64303	1.67227	0.0759405	0.559627	0.738349	0.15247	6.60008	0.0115818	0.587446	807.696	0.0643015	0.0130762	138.298	359.103
2017-11-17	0.272996	2.55903	10.1358	2.47143	1.54054	0.79003	4.01612	0.219902	1.26229	9.57796	4.05159	0.148297	726.842	3.6938	0.068216	130.645	381.03
2017-11-20	0.493182	0.778831	4.87621	0.257194	0.750203	0.16662	0.0865064	0.000124129	0.197916	24.3298	1.27438	0.30932	738.752	0	0	113.422	374.81
2017-11-21	1.95744	0.145214	2.20278	4.01629	0.141739	4.89133	4.94828	0.429014	0.31433	1.52069	0.0166911	3.12194	709.69	1.24225	2.31289	94.6729	389.668
2017-11-22	0.0110085	1.05835	0.280601	4.7992	4.60926	0.534825	0.553816	0.555598	1.20166	0.000676116	0.0545278	0.0545804	719.849	3.28755	1.04525	97.6144	416.568
2017-11-24	8.13247	10.1628	36.2591	18.4378	0.390196	11.9514	4.13186	0.885053	7.49144	26.7671	0.42349	8.77042	722.534	3.29353	1.08887	93.5089	429.318
2017-11-27	1.77636	1.24766	6.19611	2.34631	0.213031	2.99509	0.421467	0.195144	1.50146	26.7225	2.09663	1.77096	804.29	2.06046	0.270798	97.4169	463.541
2017-11-28	0.297307	0.954362	7.00368	1.56024	0.664482	0.163329	1.04271	0.07952	0.391454	5.90558	4.69885	0.0210201	791.297	0.0582038	0.239044	100.601	484.44
2017-11-29	0.0017504	1.1729	0.684373	4.64536	0.504029	1.42314	0.644792	0.0618398	0.0740794	2.24257	4.98547	0.00260769	785.12	1.51917	0.079974	114.49	516.198
2017-11-30	1.21221	0.318719	2.33616	1.13379	0.0468983	0.37523	2.33495	0.310372	0.50717	2.40998	1.18971	1.39832	673.403	0.0684691	0.108905	127.238	557.904
2017-12-01	0.00593135	0.935557	3.4127	0.00177015	0.462356	0.00641133	0.663617	0.0122116	0.260714	3.06776	0.102254	0.039587	563.113	2.69454	2.63662	130.645	576
2017-12-04	0.050708	0.0096789	0.0616051	4.96434	0.00182926	0.00926289	0.107409	0.441896	0.197384	1.34915	0.00271471	0.267204	560.742	2.25669	3.0617	136.422	543.822
2017-12-05	0.0512601	0.319293	4.60614	0.0950384	0.168911	0.0573851	2.14882	0.0463544	0.428053	5.76956	5.28574	0.279768	534.997	0.0977582	0	128.369	494.618
2017-12-06	0.0780474	0.0312907	1.51202	0.285403	0.00141874	0.0965431	1.04144	0.0702777	0.0047766	0.920817	0.120547	0.365424	534.997	10.8696	3.64568	121.44	563.113
2017-12-07	0.973393	0.29946	1.27325	2.91717	3.25573	1.53785	1.06186	0.0278792	0.0307136	4.00365	1.75337	1.25654	534.997	1.59921	0.0370892	103.226	505.35
2017-12-08	0.784382	0.701352	3.3929	4.39162	0.0475115	1.33244	0.337674	0.00138813	0.0443958	2.11859	1.18938	0.657157	568.822	1.30845	5.57375	91.7764	460.532
2017-12-11	2.42495	5.80099	5.75162	10.9551	0.263865	6.74777	0.643968	0.127706	0.930684	3.65735	1.54574	2.68346	527.162	1.44029	7.39151	87.2356	434.723
2017-12-12	1.43488	0.386674	1.23779	0.188005	1.78312	1.22492	2.96319	0.545787	2.00599	1.5094	0.272141	1.75023	521.666	1.56907	1.02188	98.4064	465.265
2017-12-13	0.654055	0.348289	0.365532	5.82706	0.171915	1.73717	0.211685	0.0802648	1.07667	0.0908915	0.106531	0.713912	551.78	0.869002	4.08657	103.632	392.832
2017-12-14	0.167346	0.00812357	0.423527	0.0312314	0.0641292	0.0770844	0.826206	0.000169305	0.0216015	0.212639	0.00832915	0.351505	529	0.521136	0.00887483	110.04	372.49
2017-12-15	1.07424	1.37385	2.05717	1.23879	0.82771	0.806275	1.13303	0.139923	0.292327	3.76623	1.56006	1.2801	451.562	0.257538	0.0199214	88.7364	272.58
2017-12-18	0.0048705	0.122054	1.59082	1.77843	3.26661	0.132624	0.000893555	0.00824543	0.18985	2.35364	0.0411291	0.0124013	339.665	0.0439658	0.995966	90.8209	385.337
2017-12-19	1.29104	1.11122	1.61407	0.86585	0.186312	0.505261	3.27158	0.00364828	0.666791	1.92177	0.479181	1.55688	356.454	0.311558	1.40711	100.601	379.081
2017-12-20	0.0940076	0.0188028	1.34967	6.12817	0.00235184	0.289214	0.149964	0.0501844	0.151741	0.818113	1.66246	0.0144006	378.692	1.07797	1.33444	94.4784	412.902
2017-12-21	0.716013	1.05547	3.16962	0.04393	1.38e-05	0.463603	0.597131	0.0848248	0.327606	4.70638	1.30748	0.851251	318.98	0.184421	0.105888	92.5444	275.228
2017-12-22	0.0496787	0.0336397	0.297097	0.176025	0.947776	4.47e-05	0.515198	0.0111237	0.00379317	0.152663	0.146204	0.106445	370.948	0.0238354	0.00215497	98.01	316.128
2017-12-27	2.12421	3.67798	10.0065	8.82262	0.00591933	2.16524	1.47749	2.40675	0.488664	10.9385	0.0138368	2.48309	426.01	5.80101	4.72627	109.621	382.985
2017-12-28	0.412205	0.229175	0.00822785	7.24661	1.2891	0.832648	0.00551876	0.00012821	0.000115459	0.074801	3.28669	0.478002	428.904	0.0809375	1.34418	103.632	348.942
2017-12-29	0.172271	0.654176	1.477	0.424324	0.178037	0.409462	0.153525	0.0373798	0.518826	0.252523	0.00534497	0.0882625	454.542	1.06248	0.0109926	121.882	358.724
2018-01-02	1.86891	0.11581	0.351383	0.170126	10.1862	1.22727	3.90621	0.755577	1.32378	0.14804	6.02659	1.94069	516.653	0.022192	0.0143899	95.4529	389.273
2018-01-03	0.439346	0.160465	1.72352	0.787796	0.0414149	0.145972	0.000648962	1.93055	1.08948	8.64613	0.896249	0.342508	517.562	4.13386	3.1842	83.7225	376.36
2018-01-04	0.186507	0.278748	0.021608	4.10931	7.31077	0.237191	0.00175584	0.0034006	0.00203672	0.0394383	1.09135	0.178752	489.294	0.358508	1.66059	85.0084	379.081
2018-01-05	0.0310277	0.00431202	1.01092	0.0679754	0.000415395	0.250461	0.566057	0.0683611	0.0133863	1.68028	0.0648302	0.0578037	497.29	0.62999	1.10903	85.0084	359.482
2018-01-08	0.248596	0.136155	0.270994	0.410598	5.10005	0.175248	0.274406	0.111711	0.0382869	1.01786	3.04355	0.266203	479.61	0.151747	0.474305	90.6304	351.188
2018-01-09	0.263861	2.9415	0.505734	6.42809	0.240835	0.825426	0.124499	0.535786	0.0727596	0.224725	0.295543	0.487161	527.162	3.64582	0.760998	101.606	344.103
2018-01-10	0.0274811	0.323167	0.0126314	1.38178	0.425393	0.770936	0.522075	0.0383082	0.450827	1.67906	0.837699	0.194479	553.19	1.15549	1.0456	96.4324	342.25
2018-01-11	0.00172755	0.0559317	3.55084	0.978203	1.96303	0.0811809	0.0706326	0.018362	0.0214744	0.0105823	0.218887	0.00280232	553.19	0.108666	0.66165	97.6144	339.296
2018-01-12	0.0548969	0.330242	0.926495	1.62305	0.00111118	1.08737	0.443594	0.0147664	0.327858	2.19069	0.0711154	0.212133	553.19	0.410211	1.05798	103.226	321.485
2018-01-16	0.0368543	0.0382643	8.1755	0.139995	4.37576	0.0244394	9.61375	1.28529	3.12266	2.07274	1.75469	0.622702	697.488	0.390384	0.11918	135.956	413.716
2018-01-17	0.100804	0.668994	0.789231	4.58457	0.0843388	1.62496	0.590806	0.292499	0.00192302	0.25002	1.28865	0.0592903	614.048	0.0245136	0.0918408	141.848	458.388
2018-01-18	0.23682	0.151935	0.161658	0.0411958	0.0131947	0.00369756	0.687539	0.00209323	1.03254	0.301065	1.92236	0.299197	594.384	0.00391358	0.174941	149.328	416.16
2018-01-19	0.0348113	0.183275	0.623403	1.31685	1.05027	0.441901	0.597272	0.0633585	0.00948592	0.145271	0.00326838	0.106743	449.44	0.829836	1.7768	127.013	449.44
2018-01-22	1.41367	2.67893	3.04034	11.5427	0.158532	14.4109	0.0227453	0.347345	0.508755	0.330527	1.30721	1.4107	485.321	0.194311	1.21533	121.661	477.423
2018-01-23	0.672628	0.0122567	0.0513854	0.0472573	1.48073	0.202273	3.69053	0.000212179	0.516977	0.972979	0.145602	1.11409	499.076	1.5211	0.496151	123.21	558.377
2018-01-24	0.0775621	0.267072	3.3892	1.59104	0.851371	0.0417007	0.11456	0.167801	0.168846	0.0535853	0.0531376	0.0274896	572.645	3.63168	0.02049	131.561	588.548
2018-01-25	0.22092	1.09132	0.655909	0.691342	0.444189	0.00328703	1.87078	0.0647547	0.0244794	0.0612693	1.55653	0.321117	499.522	0.0113674	2.7547	134.096	620.508
2018-01-26	0.0792065	0.00261687	0.0837526	0.356971	0.0505601	0.570261	0.280796	0.0231906	0.161987	1.63838	0.193675	0.137568	496.844	0.971561	2.00748	122.766	707.028
2018-01-29	2.75325	6.12939	8.89265	12.0462	3.19391	4.70068	2.15336	0.194281	1.26553	11.1093	0.0843443	3.3347	516.653	0.720153	5.81699	191.546	750.212
2018-01-30	0.619834	0.0168671	0.0213301	0.0919169	1.11253	0.590483	2.51513	0.232902	0.271627	0.338454	0.139998	1.15144	524.41	2.69541	0.855967	218.744	789.61
2018-01-31	0.0232778	0.116156	4.89305	2.2881	1.03694	0.00556439	1.05543	2.40607	2.08589	1.25161	1.0747	0.215346	494.173	0.0773276	0	183.332	640.596
2018-02-01	1.85076	5.56447	9.25355	3.39776	1.60694	2.94009	0.0247297	1.84098	4.5041	11.388	3.90754	0.495755	494.618	2.83171	1.44609	181.441	602.702
2018-02-02	0.282539	0.0298563	0.955435	0.0687366	23.6143	0.459339	0.000169549	0.020101	2.14e-05	2.63722	5.77202	0.353925	566.44	0.408544	2.85811	299.636	713.958
2018-02-05	0.00060802	1.38758	1.46755	10.1394	0.8745	2.56187	2.85928	0.00105283	0.0104791	0.524753	0.310946	0.00465068	671.328	4.14469	0.126158	1392.78	1070.6
2018-02-06	12.0419	15.7594	31.2979	6.59178	20.3757	9.40411	8.43941	4.54878	13.2193	7.63528	20.1833	8.84744	707.028	1.20269	1.95557	898.8	850.889
2018-02-07	3.19981	0.475931	0.162755	10.8312	3.63962	2.78079	10.5137	0.00324864	0.480231	0.0115299	1.07219	5.76006	717.704	6.27161	2.32463	768.953	1047.82
2018-02-08	0.232569	2.17715	7.31389	2.05161	13.0361	0.626051	6.00183	0.175937	0.321777	4.37185	0.875652	0.909735	870.25	0.980471	5.18483	1119.57	1341.02
2018-02-09	17.7226	8.83306	8.65413	4.48445	39.2972	11.5113	28.5659	10.4941	18.7591	8.89431	24.6321	19.0614	891.023	12.151	3.67409	844.484	1127.62
2018-02-12	2.56266	9.27016	12.2312	7.4998	0.000585821	8.45146	0.0172727	0.110185	2.56206	8.19214	6.38337	1.63679	865.536	0.125388	1.79947	655.872	935.136
2018-02-13	1.07652	0.718745	0.105452	0.749781	0.638377	0.643722	3.09403	0.147141	0.394602	0.0716948	0.621705	1.35386	923.552	0.0181571	0.175463	623.501	1000.46
2018-02-14	0.452043	0.598854	0.0281916	0.97167	0.705794	1.79277	0.374457	0.0390159	0.0117673	0.0337377	2.35854	0.628664	768.953	5.21146	0.317501	370.948	721.997
2018-02-22	4.51173	2.55734	7.81421	12.4907	4.39559	3.53802	2.81108	0.928625	4.45758	1.85693	8.11134	4.57579	624	10.7169	35.6055	350.438	788.486
2018-02-23	0.18677	7.79e-05	0.306798	0.0750045	2.01248	0.232724	1.07002	0.196783	0.285538	0.563776	0.913011	0.204213	593.897	1.60641	1.90942	271.92	752.405
2018-02-26	2.01896	2.4054	17.4432	0.0254112	0.952348	1.97038	0.208277	0.974571	3.94236	19.0339	2.33841	1.33605	593.41	0.207489	1.85773	249.64	700.132
2018-02-27	1.36122	0.429068	0.527717	2.71946	7.25114	2.91326	3.30803	0.086559	0.0344989	0.00836493	4.69127	2.11336	639.584	1.88459	0.298035	345.588	982.196
2018-02-28	0.355379	0.145902	0.523197	4.62645	0.712013	0.361781	1.53304	0.125914	0.00855129	0.0920067	0.0398349	0.764666	724.686	5.89692	5.10485	394.022	802.022
2018-03-01	0.563087	1.44164	8.52274	0.864163	0.14257	0.418826	0.141477	0.215392	0.179464	0.0193627	0.0402631	0.397393	727.92	0.540574	8.06318	504.901	898.201
2018-03-02	0.554311	0.198013	3.41304	0.394258	1.36412	0.184227	0.950493	0.445941	0.395182	1.35411	0.999947	0.654495	683.822	0.118187	0.00218054	383.768	812.25
2018-03-05	0.00399423	0.84593	1.79605	1.43936	0.100719	0.000154551	0.000402665	0.19225	0.0808558	0.308242	1.15429	0.00165845	691.69	4.41957	5.46554	350.813	781.762
2018-03-06	1.52262	4.97225	0.96681	0.25872	4.24379	0.27214	2.53821	0.531512	1.02791	1.46883	2.43929	1.43764	652.803	0.00639693	0.0280107	337.09	763.417
2018-03-07	0.635077	0.520184	1.72309	1.09016	2.77611	0.260772	0.165841	0.201574	0.856853	2.25271	1.89986	0.545021	725.764	5.50286	0.786995	315.418	779.526
2018-03-08	0.882324	6.87891	0.0413305	3.61643	0.0253801	2.41375	0.477701	3.02882	0.21385	0.0219927	0.462741	1.0186	684.346	2.50883	3.5801	273.572	742.018
2018-03-09	0.777809	0.930698	10.9395	0.358897	0.0447666	1.05666	0.175786	0.000416136	0.962189	6.09903	0.026895	0.583433	688.013	9.5778	4.18461	214.33	609.596
2018-03-12	0.498018	0.496837	3.32801	0.0297932	0.723506	1.31892	0.0576645	0.00618862	1.3562	1.04462	4.41586	0.208418	576.96	1.17977	1.03548	249.008	608.116
2018-03-13	0.686062	2.53722	0.849898	1.106	0.190265	0.10822	0.710475	0.589869	0.818889	2.01286	0.163327	0.785139	650.25	1.16991	0.262863	267.322	619.014
2018-03-14	0.354133	0.221768	3.14377	0.395295	0.061139	0.832857	0.493464	0.0372256	0.986261	0.617232	0.220267	0.192449	635.544	0.108242	0.852394	296.873	662.033
2018-03-15	0.141448	0.319302	0.00664236	2.91676	0.0365214	0.475146	0.143866	0.0120676	0.00499694	0.126706	0.0246408	0.312051	628.505	0.195755	0.00888878	275.228	599.76
2018-03-16	0.748256	0.0488602	2.61742	1.75372	1.60833	1.00685	0.319897	0.140501	0.398337	1.64795	1.52953	0.950461	601.721	3.35165	2.47702	249.64	520.752
2018-03-19	0.127436	5.75029	0.989571	0.0911036	1.86312	0.0486334	0.554875	0.0640326	0.0213267	0.145848	1.20923	0.192257	639.078	0.202972	0.0467495	361.76	660.49
2018-03-20	0.0213178	5.17953	0.0205833	0.38595	1.0644	0.403168	0.0166075	0.0250629	0.000565194	0.159738	0.000595006	0.00719009	640.09	4.70669	3.25461	331.24	677.04
2018-03-21	0.240275	1.21231	0.869448	0.139979	0.0263577	0.989424	0.0005552	0.113879	0.0504941	0.55924	0.761359	0.167486	673.403	7.2544	10.2761	318.98	587.578
2018-03-22	0.749083	1.40961	0.665829	5.12638	0.00232996	1.05915	0.654152	0.182709	0.297981	0.735592	0.078816	1.01463	700.661	1.72734	1.46542	544.756	823.116
2018-03-23	12.3934	6.53535	30.3489	2.62905	6.51577	10.1329	10.8797	6.23495	11.2919	36.2402	25.3725	8.48408	759.554	5.68256	0.00525024	618.517	938.197
2018-03-26	0.000872786	7.72986	7.91489	0.886862	1.91345	0.191711	3.05185	0.0210283	0.224482	1.44579	1.52138	0.413924	767.844	0.223009	0.101896	442.261	774.509
2018-03-27	1.46018	1.20472	13.3747	0.46122	0.401226	0.239816	0.154661	1.10779	2.53614	7.21491	2.99643	0.733675	749.664	0.18358	0.0686087	506.25	823.69
2018-03-28	2.59312	1.64939	1.94615	16.0607	3.66314	5.75528	1.25174	0.476917	1.23005	0.534271	3.05705	3.31014	711.289	1.97492	0.53467	523.037	923.552
2018-03-29	1.55632	0.392749	0.0270613	6.65013	3.05719	2.14407	4.81563	0.108433	0.527357	0.182918	1.84874	1.76104	628.505	0.778919	1.68446	398.801	720.923
2018-04-03	0.241132	3.32226	2.07693	0.125364	5.255	2.28014	2.7654	2.39961	0.143141	1.17174	0.7956	0.662651	723.072	5.18186	0	445.21	828.864
2018-04-04	0.108364	0.102005	4.11798	8.01572	0.493832	0.17209	0.113643	0.18719	0.427885	2.61237	0.893475	0.0389676	684.869	0.00896186	19.4796	402.404	779.526
2018-04-09	3.59e-06	0.049813	0.0372731	1.10937	0.0205236	1.22694	0.107519	0.00796354	0.0017768	0.108975	0.187311	0.00251651	657.41	0.0062245	10.2639	473.933	732.785
2018-04-10	2.47137	0.943906	0.231391	0.422444	3.16696	2.40688	6.95591	0.351216	0.6034	1.05482	4.42188	3.6428	786.803	10.4206	12.7615	419.021	699.074
2018-04-11	0.0950242	0.0607287	0.0857631	0.211291	0.325817	0.043206	0.161233	0.289123	0.0715036	0.209037	0.136198	0.0806773	865.536	4.04332	8.33493	409.658	665.124
2018-04-12	0.809932	0.156376	0.701948	1.03781	0.354699	0.493492	1.50895	0.489542	0.919603	0.305895	1.25373	1.0269	825.413	0.150861	3.25207	341.88	618.517
2018-04-13	0.392644	4.92764	0.243662	1.12944	0.124458	0.237855	0.744089	0.258587	0.0290815	0.300185	0.187629	0.500761	813.39	0.17356	5.79087	303.108	588.548
2018-04-16	1.58126	0.121784	1.30103	0.00444732	3.41376	2.29266	8.08691	1.10647	0.907711	0.161485	1.84081	2.6307	831.746	2.81212	2.42171	274.234	574.561
2018-04-17	2.93399	6.00934	14.7894	2.89756	1.61761	3.59283	0.585319	0.239944	3.034	3.91798	3.4655	2.53997	777.294	0.16552	0.22374	232.562	574.082
2018-04-18	0.493767	0.324523	4.85485	0.0650345	2.74542	0.145102	0.881039	6.03e-05	0.845456	0.15817	0.189137	0.220419	865.536	8.26879	7.71704	243.36	490.18
2018-04-19	1.06838	0.359355	0.000206292	6.47828	3.30987	3.8284	0.349796	0.000792362	0.820532	0.187501	3.60607	1.44588	862.01	0.04193	2.27296	254.722	484.44
2018-04-20	2.37843	0.372789	6.16457	1.46524	2.2021	1.41558	2.1049	1.6093	2.63187	3.36705	4.49172	1.81351	840.42	0.00343189	0.0947127	284.934	527.621
2018-04-23	0.0221647	0.408783	2.68049	0.0139704	0.00622393	0.0997541	0.304254	0.00331001	0.437216	0.0405959	0.254717	0.0211345	839.261	0.915474	0.0115063	266.996	504.901
2018-04-24	4.36652	3.05566	5.12036	6.83287	2.43194	4.04867	5.22838	1.21033	4.20278	3.37382	3.49786	4.113	849.722	0.00546509	3.0813	324.72	547.092
2018-04-25	0.0752625	3.703	0.000386612	0.045365	2.2612	0.0591496	1.16295	0.101242	0.0037025	0.883918	0.270202	0.14859	792.986	0.251256	7.65425	318.266	584.189
2018-04-26	3.68301	3.50538	8.12891	5.13645	0.635788	7.8519	2.86488	1.13359	1.4473	6.9041	4.01886	3.72716	721.46	0.0698842	4.60163	263.738	523.037
2018-04-27	0.00732829	3.57292	0.000553644	3.603	1.07441	0.0775664	0.00244685	0.560892	0.22432	0.00537458	0.164449	0.00135448	654.848	0.0105518	0.006339	237.468	496.844
2018-05-02	0.0114804	0.649324	0.153937	0.523654	1.58365	0.971836	0.000307124	0.0465051	0.0245661	0.735044	0.00558816	0.0324108	746.382	0.0864799	8.7043	255.041	490.18
2018-05-03	0.671732	0.00769848	4.98298	1.86503	1.31604	1.56355	0.235484	0.168359	0.429443	1.15984	0.206806	0.603588	712.356	0.627304	0.178886	252.81	514.836
2018-05-04	0.132221	1.49056	0.685548	0.0254809	0.0290099	0.617282	0.623073	0.122317	0.0484296	0.1133	0.000857276	0.236524	684.869	3.32706	3.07803	218.153	499.522
2018-05-08	6.6941	3.91895	6.34925	23.0496	5.52781	9.31999	6.8	0.823376	3.6292	3.12045	5.46474	7.39847	716.098	1.61394	0.627944	216.384	502.656
2018-05-09	0.0357562	0.0201021	0.120896	0.0293217	0.150101	0.00337144	0.135976	0.000654201	0.0122285	5.93e-05	0.0237034	0.0332061	713.424	11.083	20.5594	180.096	467.857
2018-05-10	0.208447	4.78217	0.1142	1.19081	1.61727	0.270305	0.105242	0.046647	0.00681297	0.074686	0.0875361	0.305013	708.092	0.0787715	0.000166086	175.033	448.169
2018-05-11	0.358764	5.14213	1.65942	0.512948	0.00343938	0.323371	0.0956313	0.0586325	0.23726	0.823523	0.0264651	0.271121	662.548	0.889884	0.0806244	160.023	390.062
2018-05-14	0.346764	0.17592	0.2358	3.59791	0.340101	1.38416	0.475207	0.000304741	0.0172051	0.347998	0.00254581	0.877775	672.365	0.203996	1.05819	167.185	434.723
2018-05-15	0.259806	4.37355	1.228	0.376573	0.00325524	0.11099	0.0325446	1.58927	0.393212	0.0203104	0.393455	0.142867	708.092	0.214968	0.960817	214.037	452.413
2018-05-16	0.438966	1.20125	0.765387	0.0405555	0.308382	0.38146	2.03385	0.00157919	0.148375	0.672201	0.782151	0.639415	662.033	0.0158954	0.91132	180.096	423.536
2018-05-17	0.463036	1.8473	0.174649	2.18014	0.195437	0.9189	0.288701	0.156959	0.588722	1.70455	0.00155358	0.551159	630.512	0.00313412	5.76444	180.365	442.261
2018-05-18	0.697526	0.198393	0.00138357	0.540851	21.2363	0.714908	1.58975	0.275985	0.1951	0.012273	0.361246	1.00918	636.553	0.113145	4.65792	180.096	420.66
2018-05-21	0.458547	0.0012622	5.28607	0.19843	0.272985	0.463553	0.082823	0.546457	0.781061	9.51862	1.6024	0.215914	665.124	2.06113	0.00260574	171.086	427.662
2018-05-22	0.0374066	3.5968	8.16e-05	0.63405	0.0468174	0.31295	0.958828	0.0461134	0.124493	0.859183	0.0421436	0.14756	670.292	0.0554785	6.8668	174.768	402.805
2018-05-23	1.75336	0.230063	1.08346	3.97625	18.1267	0.776085	1.95927	1.99902	1.54464	2.06849	4.75549	1.77007	678.082	0.111204	4.72924	158.256	457.532
2018-05-24	0.381525	0.409258	1.08561	1.21307	0.00312302	0.603121	0.467411	0.685476	0.663664	0.0173262	0.15925	0.507627	643.637	2.29384	0.07103	157.001	458.816
2018-05-25	0.289006	0.62694	5.92808	0.362634	0.921959	0.00252525	0.139549	0.00357665	0.462266	3.9426	1.68693	0.0786611	770.618	16.8959	8.75222	174.768	419.84
2018-05-29	0.370538	7.82121	0.465587	5.30227	0.277423	0.221362	0.541534	0.776088	0.76217	0.814429	2.34365	0.10743	843.322	2.76472	7.65282	289.68	554.602
2018-05-30	5.17819	1.73617	10.166	0.118402	11.2623	2.40934	7.67914	4.72754	7.6622	10.1929	7.07729	4.59064	778.41	4.54876	3.3678	223.204	484
2018-05-31	3.54089	6.80714	1.63338	12.9848	4.10324	10.8018	2.2543	1.91872	0.880731	0.37718	1.81754	4.40844	762.312	3.47332	0.54052	238.085	425.597
2018-06-01	0.875541	10.232	2.01878	3.38175	0.0137731	1.41781	0.00083985	0.357742	0.86059	0.384882	0.305502	0.704737	820.822	3.10544	6.40143	181.172	393.626
2018-06-04	0.514225	0.0128215	0.064217	4.28206	0.0118257	0.668839	1.86897	0.0249397	0.0378133	0.063976	0.218719	0.95298	869.66	2.58685	2.33348	162.308	393.229
2018-06-05	1.35124	8.82545	10.4314	0.79607	1.43331	1.21434	0.157353	0.0878498	0.504279	4.16561	2.20165	0.972703	858.49	1.32588	0.467085	153.76	372.104
2018-06-06	0.0308716	0.418928	0.0585164	0.139331	0.0796143	0.0870821	0.569178	0.0374805	0.00634106	0.0616983	0.355959	0.0429972	849.14	1.36168	0.191789	135.49	345.588
2018-06-07	0.0808667	2.07739	0.335704	0.899605	0.068275	0.514231	0.196068	1.05251	0.240993	0.608824	0.182557	0.0273275	786.803	3.42798	7.26028	147.137	365.192
2018-06-08	1.7245	0.328494	0.789966	0.845511	1.69035	0.183814	3.99028	1.9982	2.13522	1.18374	3.14107	1.82434	761.208	0.0832144	0.0254844	148.352	374.036
2018-06-11	0.0245996	4.89767	0.21845	0.47634	1.59564	0.00937173	0.295558	0.00346336	0.142861	0.489653	0.342284	9.37e-05	721.46	0.250494	0.501452	152.523	376.36
2018-06-12	1.38223	2.87087	0.412908	12.5114	2.20255	2.82191	0.271155	0.557036	1.46622	0.291432	0.527726	1.46132	706.496	0.17868	0.140425	152.276	335.256
2018-06-13	1.26087	3.23344	3.87671	1.71268	0.32406	0.855611	0.403164	0.0102557	1.39422	12.8425	0.981384	0.976144	733.326	0.14131	0.0784733	167.444	350.813
2018-06-14	0.149459	0.730385	0.400691	1.97558	0.0312845	0.809867	0.139907	0.0283595	0.248094	4.0923	0.0615477	0.156846	712.356	0.175855	0.160342	146.894	334.524
2018-06-15	0.739299	2.68133	3.87127	1.65454	0.0106769	0.736047	0.0280445	0.143318	1.00018	14.571	1.76254	0.280498	763.97	8.29862	14.0422	143.52	351.562
2018-06-19	18.3696	9.89348	43.3032	17.226	11.8781	15.445	10.4369	21.5098	19.9044	67.133	36.9006	12.88	784.56	0.0151247	15.5844	178.222	438.484
2018-06-20	0.318975	5.26621	0.460402	6.30179	0.0709055	0.640136	0.0625612	0.0106571	0.177432	1.51094	0.0490284	0.155923	787.364	1.60553	0.806961	163.584	438.902
2018-06-21	1.97206	0.628849	17.6833	1.15285	0.00136549	1.56523	0.911229	1.22286	2.54589	12.7292	0.906109	1.38142	771.728	0.133037	3.51966	214.33	510.76
2018-06-22	0.449186	0.58763	2.6829	0.0736485	0.145865	0.0748171	0.188699	0.461583	0.981604	0.460263	2.215	0.195941	651.27	24.6034	1.19216	189.613	440.58
2018-06-25	1.41199	0.0255068	1.36279	0.0781832	1.21979	0.202224	5.06452	0.331462	1.21245	2.35702	1.50372	1.82508	681.21	1.64157	1.34676	300.329	576.48
2018-06-26	0.208692	0.0911151	5.32523	0.65963	0.877674	0.380218	1.78595	0.317879	0.0299312	1.29316	0.282449	0.685934	658.949	53.7896	1.07799	253.446	511.664
2018-06-27	3.20921	6.78319	1.35237	16.6843	0.921024	5.52625	3.59918	0.0685083	0.544164	1.93522	1.6006	4.22603	766.736	8.1601	11.2517	320.768	682.777
2018-06-28	1.09452	1.73192	0.380175	5.1489	0.0370906	2.10439	0.324553	0.187333	1.39785	0.000273089	2.11231	1.07836	748.023	27.5741	0.049805	283.923	643.637
2018-06-29	7.19914	12.5801	25.0591	8.47917	2.07866	9.92648	4.34815	1.36509	3.63233	10.6948	6.07353	6.36332	738.752	0.849237	2.35773	258.888	579.365
2018-07-02	6.82813	0.283512	2.82427	3.07885	10.8104	10.5426	16.1816	0.585359	4.27232	3.20128	4.895	8.86937	820.822	0.105158	0.897068	243.36	710.756
2018-07-03	0.0994142	0.881332	3.3812	4.23804	0.0259139	0.622578	1.15002	1.25649	0.250322	10.1132	0.0680651	0.00149126	816.816	0.164176	1.21236	260.5	693.796
2018-07-05	6.47078	16.1687	27.1647	2.28901	3.60758	6.81836	1.37464	0.750791	8.30666	26.8896	13.2607	3.92068	827.713	2.39792	2.54473	224.101	742.018
2018-07-06	0.332588	0.142583	0.077128	1.4081	0.00870957	0.530649	0.831407	0.0830692	0.0123943	0.481801	0.296893	0.457514	791.297	0.988743	7.70182	178.757	621.006
2018-07-09	6.84832	9.3194	10.2899	8.84367	2.70938	6.1919	8.32623	2.1116	2.80737	6.30142	8.7796	7.60006	790.734	0.0412499	7.62999	161.036	577.922
2018-07-10	0.103439	0.473933	0.353718	0.00153578	0.0249707	0.0111399	0.0375268	0.00190917	0.422529	0.322633	2.38821	0.0578743	723.61	0.0591354	0.864451	159.77	512.117
2018-07-11	3.24752	0.172643	9.64255	1.71589	5.56302	2.71859	3.75912	2.1956	4.13115	9.29322	1.88896	3.04528	815.674	25.3647	10.2384	185.777	587.578
2018-07-12	5.14672	5.59296	19.3066	6.04877	1.43732	3.01351	3.25241	2.77305	4.70437	32.3847	3.9531	4.5574	773.396	0.0728905	19.3171	158.256	510.308
2018-07-13	0.16242	2.97985	0.468553	3.3393	0.242015	0.399672	0.190938	0.0188228	0.0175648	0.0933786	1.18432	0.11132	758.452	1.12679	7.48446	148.352	475.24
2018-07-16	0.236912	0.134553	0.213446	0.00484263	0.0650667	0.129326	2.63245	0.0238186	0.014639	2.85981	0.931182	0.35006	841.58	16.293	18.0185	164.609	495.508
2018-07-17	0.236109	1.95841	0.0630652	1.63064	2.96759	1.13852	0.117527	0.0346184	0.0248089	1.42879	0.00221219	0.430574	784	0.0777848	0.0508552	145.444	454.542
2018-07-18	0.342528	0.0808947	1.68906	0.792971	0.0836773	0.425798	0.330156	5.97306	0.312419	2.36849	0.421495	0.275405	742.018	1.20214	0.24511	146.41	483.12
2018-07-19	0.0823179	2.99463	0.254208	0.399133	0.00709763	0.00439592	0.0282508	0.00169149	0.4998	0.3938	0.0406181	0.00754743	720.386	0.857847	3.97447	165.637	513.476
2018-07-20	2.92243	0.30107	3.53033	0.180189	1.38127	0.241775	13.1668	5.16664	0.925285	0.475497	0.814735	3.47953	676.52	1.62283	0.00482722	165.38	510.308
2018-07-23	0.790267	14.6056	2.634	0.765237	2.55233	0.00983809	2.40552	0.184887	5.21929	7.19428	5.52966	0.876602	683.822	12.1647	4.03113	159.264	526.244
2018-07-24	2.59698	1.71136	0.661568	5.7842	4.16806	3.17514	1.08146	0.00542865	6.86535	2.10901	6.61881	2.47933	657.923	17.1389	0.0118501	154.008	530.842
2018-07-25	0.0040769	1.11856	0.0108634	0.180947	4.85e-05	0.000133411	0.00704041	0.322639	0.214173	0.00259245	0.159073	0.0121973	642.116	0.257455	0.0361827	151.044	484
2018-07-26	1.08431	1.13206	5.00574	1.55742	0.0408413	0.645666	1.0863	0.814232	0.38116	7.6876	0.901693	1.36169	619.014	0.415536	1.28543	147.38	490.623
2018-07-27	0.1885	0.715559	0.827501	0.300858	0.0626385	1.17687	0.0511925	0.563592	0.149514	0.225034	0.186705	0.181146	623.501	17.4629	0.195289	169.781	481.803
2018-07-30	0.191991	8.41345	2.68324	3.06931	0.00760531	0.548768	0.275309	1.28943	0.0247879	1.33742	0.32145	0.0305329	667.189	13.094	0.0400908	203.348	496.844
2018-07-31	0.00521222	0.125449	0.11267	0.00414245	0.354717	0.0213353	0.148759	0.0891388	0.0930038	0.454857	0.171848	0.00537248	703.31	3.44952	1.23874	164.609	460.103
2018-08-01	3.68026	2.85	2.59004	3.86181	6.69561	3.26351	6.65082	1.12731	2.22075	0.684622	2.49938	4.07159	699.602	2.42604	6.59332	172.923	471.758
2018-08-02	4.94155	0.192497	8.32885	6.64097	2.39516	11.1067	6.01747	1.17116	3.79834	3.53528	2.79288	5.02654	662.033	0.0474307	0.85134	148.596	535.46
2018-08-03	2.50516	7.09194	8.43572	4.51298	0.438399	7.8867	0.225237	2.05e-05	2.50526	7.14007	2.54518	2.77345	655.872	0.448077	0.417783	135.49	483.12
2018-08-06	2.22463	14.6151	2.42025	5.15863	0.214747	2.13645	0.0816816	1.9596	2.38639	3.49488	7.96583	1.62637	646.176	0.572091	0.00171248	127.013	498.629
2018-08-07	8.02101	4.77725	9.91464	6.97265	15.5254	8.71644	6.72017	1.18557	11.0626	12.1472	10.1733	8.28685	636.048	0.0536303	0.0762893	119.465	457.104
2018-08-08	2.58621	4.84568	6.78865	4.59795	0.0166652	4.82358	2.33868	0.244002	1.11656	3.32348	0.814982	2.64654	697.488	10.9358	5.0066	117.722	439.322
2018-08-09	6.16816	10.949	23.3509	8.22169	0.339687	5.81377	5.00552	1.56855	2.80865	19.743	2.95062	6.12047	645.16	0.0270637	0.0513171	127.013	420.25
2018-08-10	0.0859074	3.47971	0.650215	0.115069	0.480687	0.352107	0.0056843	3.38614	0.0321435	2.01694	0.00875198	0.0484841	647.702	1.41685	0.404267	173.186	474.804
2018-08-13	0.0404852	0.422709	2.71159	1.15664	0.0101008	0.061642	1.51442	0.0188732	0.000128067	5.2543	0.0677883	0.186549	640.596	0.285037	0.287992	218.448	518.473
2018-08-14	0.22337	0.0619191	2.46526	0.00156506	1.25678	0.398477	0.246105	0.00469294	0.261835	0.0242015	0.103746	0.265684	685.392	0.0978165	0.04502	177.156	492.396
2018-08-15	5.5137	11.2324	6.02266	8.44606	4.08892	6.40694	4.71428	2.69867	3.12698	5.23174	5.91891	5.89954	743.108	8.89581	11.8025	214.33	684.869
2018-08-16	0.33057	0.100897	0.542127	5.07229	2.13662	1.16333	0.15533	0.165953	0.975567	3.52615	1.7398	0.215551	693.269	0.321498	1.45564	180.903	596.336
2018-08-17	2.3304	9.22422	3.70893	3.16303	0.231964	3.85681	0.585164	0.1639	3.02834	2.72258	2.98074	2.09694	661.004	0.556498	1.78166	159.77	642.116
2018-08-20	1.04563	2.35154	3.58451	0.838282	2.13818	0.251017	2.8917	1.61609	0.0801338	6.77479	1.54626	1.34193	638.068	0.741041	1.88643	156	541.493
2018-08-21	2.74668	12.4643	0.624478	12.8032	0.227337	4.6119	1.35538	0.0543445	2.77743	0.134931	1.55048	3.24608	629.006	1.50195	0.57232	165.38	456.677
2018-08-22	0.495261	0.481656	3.02454	0.748737	0.0887249	1.48773	0.000300103	1.11779	0.817354	1.69309	0.476552	0.317582	611.078	0.614972	3.28269	150.062	452.838
2018-08-23	0.16795	0.459169	2.20675	0.340215	0.107185	0.0308001	0.194232	0.134058	0.00600811	2.99974	0.0353857	0.132678	592.923	3.49294	1.10217	154.008	457.96
2018-08-24	0.00391864	0.0909515	0.115148	1.20569	0.000749028	0.120976	1.13197	0.0138204	0.124999	3.05806	0.118137	0.0255299	543.356	0.698059	0.842829	143.76	434.723
2018-08-27	5.57092	11.351	12.298	12.3655	3.81293	7.90903	2.66056	1.53348	3.43935	16.1249	3.93142	5.82576	560.742	0.138592	0	147.866	500.417
2018-08-28	0.00511422	0.00545879	0.00045348	0.449268	0.000664939	0.0953312	0.233274	0.0033765	0.0988516	0.147383	0.213443	0.0353955	600.25	4.26384	3.98325	156.25	450.288
2018-08-29	0.213929	0.172374	0.199858	0.146109	0.114562	1.34701	0.0102192	0.417422	0.567541	0.00941118	0.488304	0.160553	591.462	2.72112	0.044333	150.062	439.741
2018-08-30	1.36741	1.79282	3.41869	0.742939	0.347529	0.33248	1.07314	0.000724934	2.13751	8.18864	1.88009	1.10918	619.512	0.663732	1.63855	183.061	570.732
2018-08-31	0.409034	3.6058	1.39397	5.22752	0.445315	2.20602	0.295731	0.523392	0.0766921	0.517326	0.510696	0.246323	626	0.342623	0.0204108	165.38	525.326
2018-09-04	1.08926	0.657687	5.9792	0.552106	1.48806	0.399438	1.70487	1.4075	0.618387	0.120026	0.0131561	0.770308	712.89	0.000820306	0.544801	173.186	561.216
2018-09-05	3.49573	1.69998	2.30592	3.35246	2.12456	5.04241	5.28536	1.01112	1.93725	0.165885	4.75122	3.89727	708.624	2.6624	1.15908	193.488	604.176
2018-09-06	0.847661	1.08025	0.0419904	5.29803	0.0481752	1.82182	0.823355	0.0186345	0.438915	0.0168898	0.903614	1.15531	684.346	1.66254	1.75805	214.623	599.27
2018-09-07	0.110047	1.7379	3.66011	0.950592	3.04021	0.0946812	0.593155	0.119905	0.0494113	4.9285	0.193472	0.203791	679.645	0.0139349	0.0251886	221.414	611.078
2018-09-10	2.41236	2.95571	14.1478	0.853239	0.12258	2.27992	0.894945	0.321683	1.82809	13.8778	4.77147	2.13791	682.777	0.0708171	2.56616	200.506	610.09
2018-09-11	0.0215663	0.193778	0.556413	0.146062	2.81e-07	0.00357907	0.341786	0.0310146	0.114995	1.114	3.28895	0.0329337	736.58	6.46814	3.50118	174.768	626.501
2018-09-12	0.321464	4.21171	2.16513	3.07925	0.0493872	0.0564106	0.0382738	0.0391323	0.000251033	1.42796	0.0210387	0.476803	725.764	2.39211	5.17619	172.66	610.584
2018-09-13	0.903734	1.70889	1.12539	0.211617	3.52631	0.624954	2.26273	0.805655	0.856682	5.44739	0.949315	1.15124	712.89	6.4895	8.96181	153.017	560.269
2018-09-14	0.0191706	1.07217	4.72449	1.3976	0.00266003	0.461853	0.0196107	0.00552322	0.220915	3.20205	0.11244	0.0290802	696.96	0.305154	0.072924	145.685	529.92
2018-09-17	1.5081	4.86821	2.64419	0.0506769	0.648529	1.60823	0.911986	0.235423	1.36765	2.41729	4.94986	1.32949	701.72	0.030316	0.201116	187.142	567.392
2018-09-18	3.73644	3.66971	3.29197	4.85922	1.28581	1.30652	3.21838	1.42419	6.67489	0.787493	7.34032	3.9714	718.24	2.1202	1.7114	163.584	518.473
2018-09-19	1.60169	2.11989	1.33298	4.36712	5.46193	2.56656	1.5684	0.176704	0.836471	0.274063	0.638867	1.71128	694.322	2.94796	0.0514708	138.062	485.762
2018-09-20	0.00508837	0.160035	0.163011	0.00153697	0.176206	0.000868728	0.00108214	0.00419276	0.078517	0.00430085	0.420806	0.0050645	679.645	0.191041	0.254884	139.24	470.89
2018-09-21	6.90919	5.20299	3.35448	11.8298	2.5567	6.87898	12.8034	0.858553	2.85472	2.95277	5.24701	8.92127	683.822	0.00179622	0.027103	136.422	509.856
2018-09-25	0.561783	0.00490496	0.350801	0.564632	0.00222053	0.223084	2.13516	0.00112892	0.294278	0.0101131	0.189478	0.816652	719.849	13.0068	16.8886	154.256	521.666
2018-09-26	0.905912	1.74288	0.316807	7.51878	1.4981	0.284701	0.777159	0.252285	0.433445	1.19406	0.567506	1.21347	703.841	2.62664	0.171754	166.152	509.405
2018-09-27	0.367044	0.0915082	3.58209	0.00822888	0.00324282	0.51061	0.257065	0.340722	0.776048	4.53181	0.327742	0.160222	699.602	0.00306934	0.163129	154.008	469.156
2018-09-28	1.02282	1.45791	0.44881	0.9876	0.492075	2.57306	1.27008	0.0411225	0.766927	0.282494	0.59542	1.06309	714.493	1.81867	2.06431	146.894	443.103
2018-10-08	17.0277	17.3684	28.6612	26.8424	8.89048	17.1928	18.0492	5.99272	9.63477	30.6214	11.0133	19.343	832.9	2.26752	3.22957	246.176	653.314
2018-10-09	0.0123941	0.108363	1.39394	0.416432	7.81044	0.00510662	0.0299695	0.467048	0.399884	0.210064	0.364548	0.00450546	778.41	0.830672	1.23197	254.403	648.721
2018-10-10	0.0360678	1.13317	1.98e-05	4.71751	0.460129	0.375207	0.0319105	0.0589431	0.309722	0.412925	0.00540238	0.0466151	830.016	5.71165	2.51546	527.162	830.016
2018-10-11	29.8832	22.4685	56.2004	15.0319	30.1538	23.5476	23.7624	29.018	40.9785	93.0897	38.6671	24.1865	857.904	9.40337	8.94656	624	901.2
2018-10-12	0.947129	0.0994328	0.00523673	6.91585	3.21697	0.424427	2.2583	0.19261	0.0125505	0.387758	0.700222	2.19335	768.953	0.382006	0.623839	454.116	812.82
2018-10-15	2.28574	1.0275	1.3841	3.26676	3.03251	4.48882	1.98616	1.47614	2.56292	0.22563	4.39738	1.97739	817.388	0.360421	0.0612534	453.69	802.022
2018-10-16	1.39653	5.25086	9.4466	0.259141	0.0478402	1.67525	8.43e-05	0.592072	2.87304	7.00564	7.82559	0.669532	817.388	0.015675	0.221619	310.464	719.849
2018-10-17	0.379196	0.349948	4.32613	0.727621	0.0320212	0.335145	0.432464	1.72106	1.00568	4.00047	0.17988	0.308532	791.297	10.5611	0.597341	302.76	772.284
2018-10-18	6.2203	12.461	2.26467	4.7936	28.148	4.27001	4.43685	6.17247	8.57109	4.00827	10.1161	5.74543	813.961	2.09258	0.237035	402.404	933.914
2018-10-19	8.27061	4.59686	12.2488	13.0789	2.65334	4.21909	13.8025	3.50192	5.03856	11.0574	2.98284	8.59114	751.856	0.591808	0.00991554	395.612	824.264
2018-10-22	19.088	22.8501	29.4531	21.1229	10.4138	13.4056	18.9009	11.3087	18.6906	36.9307	18.7579	17.8605	770.618	0.0169126	0.00757743	385.73	819.104
2018-10-23	6.24385	5.37737	7.90959	29.5249	3.49436	4.22662	4.5654	5.80067	2.65528	4.91457	7.7658	7.24452	863.184	16.5418	5.00595	428.904	890.426
2018-10-24	0.00511238	2.32799	0.734069	7.74789	0.527971	0.218045	2.86809	0.00429834	0.0235164	0.107751	0.000736966	0.0224753	888.04	0.011072	2.90723	636.553	1068.64
2018-10-25	0.00765958	1.17287	1.27279	3.41624	0.0101466	0.204402	3.25978	0.0365763	0.269444	0.0176225	0.262746	0.0366164	812.25	1.06363	0.00267631	586.608	933.914
2018-10-26	0.252646	0.529749	0.115874	6.35398	0.433627	0.125006	0.585332	0.215946	0.00237663	0.444447	0.086357	0.421588	846.228	0.239616	0.016714	583.706	1031.69
2018-10-29	7.68744	4.97501	0.565433	61.6939	3.86292	21.4106	6.5189	1.28888	2.76971	0.128941	4.30552	9.58437	867.892	0.742951	0.0426443	610.09	1108.89
2018-10-30	1.12687	2.05298	0.0992825	0.416928	0.219881	0.554536	4.60255	0.727522	0.553802	3.64884	1.00869	1.1637	894.01	1.51642	6.02109	545.222	977.813
2018-10-31	2.07554	7.44466	2.4539	10.5498	0.879239	2.52322	0.0781008	1.67064	4.35536	0.495654	4.61589	1.93461	907.214	1.75116	1.24577	450.713	860.249
2018-11-01	0.498545	0.637878	3.96712	2.62759	0.70176	2.38667	0.00912415	0.00878391	0.571006	0.837635	0.116801	0.537656	994.772	6.4677	24.1648	374.036	867.303
2018-11-02	11.7443	20.0496	21.4322	29.0217	2.18164	16.0451	6.61679	3.14682	10.3252	19.6343	10.7	12.2599	1037.48	0.752698	0.0386848	380.64	953.574
2018-11-05	0.392269	0.272796	0.267288	3.96809	0.192625	0.139658	0.743315	0.0314875	0.0171123	0.0403702	0.295478	0.69985	1067.98	0	4.7691	398.402	915.668
2018-11-06	0.228202	0.00971478	0.598267	0.652064	0.097355	1.53466	0.0887427	0.0682751	0.13085	0.0337964	0.413947	0.36618	1166.22	2.34885	8.10523	396.408	883.278
2018-11-07	0.390008	0.115022	0.317489	0.0432466	2.12861	0.275216	0.806636	0.221878	0.627982	0.686235	0.305461	0.431757	1092.3	0.57606	0.588866	267.65	749.117
2018-11-08	0.154019	0.0138186	2.41808	0.013868	0.203422	0.145388	6.02e-05	0.0222725	0.655984	2.30782	0.878002	0.0806411	1038.77	2.56429	1.35075	279.558	737.666
2018-11-09	1.34611	0.468568	0.0208755	0.346859	2.60147	0.986628	4.27533	1.4871	0.264667	1.957	1.11659	2.01914	1232.01	0.739979	0.163958	301.37	803.156
2018-11-12	2.27722	3.04103	13.7029	0.198053	0.226713	3.61447	0.504331	3.83834	4.7823	10.5543	2.56208	1.39972	1611.22	0.320899	1.32845	418.202	931.47
2018-11-13	1.42744	2.04073	1.24689	5.47214	4.87e-05	3.01461	0.906365	1.06586	1.36053	0.00407668	0.995657	1.00182	3103.6	53.4636	41.5906	400.8	948.024
2018-11-14	0.739576	0.65004	0.47574	2.89315	3.83969	0.800382	1.03172	0.0551941	0.0524518	0.568007	0.21065	1.01422	2215.58	0.899109	0.765115	451.562	999.824
2018-11-15	1.61969	0.567308	4.94589	0.497531	0.822185	0.377657	2.39431	1.92159	1.82434	3.57667	0.699812	1.34811	1924.58	0.26528	1.25187	399.2	1023.36
2018-11-16	0.315666	0.776198	1.94662	0.102189	0.0455449	0.57962	0.649324	0.447645	0.331796	3.46007	0.0181489	0.221679	1645.11	0.00501747	0.239046	329.06	984.704
2018-11-19	0.836985	0.188897	0.0887224	0.919319	0.498962	0.137129	3.40748	1.7039	0.181104	0.579662	0.543179	1.27067	1887.9	1.39021	3.15797	404.01	976.562
2018-11-20	6.11887	3.98875	15.5583	4.38472	3.07248	6.32461	6.27663	5.60696	4.76481	13.8931	4.49784	5.47513	3199.03	46.5545	17.6661	505.35	1028.48
2018-11-21	0.079334	1.72175	0.0182085	1.25691	1.00854	5.87e-05	0.0452837	0.174817	0.20673	0.119588	0.0393078	0.0629365	2682.2	3.58137	0.0593436	432.64	913.248
2018-11-26	9.2496	5.43285	16.7325	8.07883	14.998	8.40425	5.79884	7.42575	8.84978	10.8825	29.4737	7.16992	3348.94	31.073	10.3306	357.21	828.288
2018-11-27	0.000165534	0.0407398	0.338524	0.0562891	0.0871275	0.00167611	0.087274	0.0192379	0.0172082	1.77456	0.0679995	0.0162527	2985.53	0.0852139	0.0404844	361.76	825.413
2018-11-28	1.68506	0.311926	3.12513	2.93616	1.2867	2.99384	1.72905	0.0021336	1.7561	2.44839	0.773293	1.74283	2914.92	6.08282	7.50448	341.88	880.902
2018-11-29	2.30052	0.872856	7.54384	0.0802364	1.47849	3.50431	2.23545	1.62934	1.77198	15.015	1.83968	1.70826	2911.68	7.60795	0.303041	353.064	816.816
2018-11-30	1.03124	1.20293	1.48931	4.1326	0.94585	0.00224142	0.88045	0.657539	1.16847	1.18394	1.42487	1.23307	3140.48	1.76949	1.00002	326.525	790.172
2018-12-04	9.61217	16.292	12.9249	16.5723	6.83829	13.2256	4.4568	8.38812	9.43793	25.5966	13.0549	8.70809	2484.03	21.8498	34.8613	430.148	691.164
2018-12-06	7.28445	10.8067	16.4412	5.08396	5.74739	8.5996	5.78123	3.12044	5.70849	39.7989	4.26293	7.11936	2513.02	10.1685	32.4515	449.016	732.785
2018-12-07	1.06e-05	13.7383	0.355352	0.00167453	0.38718	0.00940626	0.00188618	1.02863	0.637116	0.886579	0.160139	1.16e-05	1749.75	5.47332	42.1699	539.633	778.41
2018-12-10	1.36155	3.31519	0.447149	1.23689	0.0370025	3.31214	1.55079	0.558494	1.00043	0.00952466	1.13933	1.35362	2030.4	10.599	5.41946	512.57	734.952
2018-12-11	0.314767	0.796257	0.316687	0.627957	0.161022	0.886154	0.222276	0.00150884	0.110505	2.71358	0.319497	0.228023	1718.93	1.27531	0.870833	473.498	743.653
2018-12-12	0.0613807	0.975779	0.0916281	0.63138	0.0835149	0.554931	0.15007	0.558136	0.113964	1.67023	0.0124119	0.116282	1592.01	1.41148	0.123177	460.532	692.742
2018-12-13	2.07229	0.859889	2.238	3.1723	0.798608	5.19365	1.22828	1.08699	3.46948	2.06308	1.33667	2.35994	1540.56	10.1226	2.34037	426.423	638.068
2018-12-14	3.44836	6.94908	6.64881	2.3245	1.06452	2.15515	3.20851	1.12253	2.94957	10.0654	4.62127	2.83754	1796.06	7.57073	0.639028	467.857	696.96
2018-12-17	0.0222248	1.94829	0.760841	0.73413	0.0300886	0.0800805	0.0319731	0.00296301	0.0498487	0.241357	0.197011	0.0222067	2170.63	8.34964	2.78988	601.23	784
2018-12-18	0.848531	0.533172	0.805591	0.389485	1.85526	0.654341	1.89508	0.0650253	0.572738	0.272461	0.360511	1.08586	2846.22	58.9337	17.0566	654.336	772.284
2018-12-19	1.55032	8.06382	1.90671	3.56238	3.03627	1.01945	0.852562	0.0283395	1.04248	1.0685	1.62154	1.43878	2586.74	15.3042	0.376245	654.336	762.312
2018-12-20	0.265968	0.797754	0.184932	0.00595597	0.119576	0.0153792	0.958382	0.026592	0.630277	0.280083	0.0270116	0.592816	2797.35	24.5845	25.9231	805.424	822.542
2018-12-21	1.22688	3.05465	0.330294	1.41081	0.379706	0.604988	2.27451	0.0404929	0.716971	0.238891	1.33578	1.55572	2679.1	0.326389	3.0178	906.612	841.58
2018-12-27	1.91276	0.25294	2.67813	0.0688585	12.7165	0.86753	3.36549	0.00606127	3.53322	2.87126	6.92961	1.66938	3267.27	4.01274	0.724038	897.602	834.054
2018-12-28	0.300038	0.253022	0.275656	3.29672	0.641035	0.0125626	0.518677	1.19352	0.307269	0.182111	0.128351	0.450871	2820.67	2.23521	3.25048	803.156	777.294
2019-01-02	1.56802	14.0145	0.232555	0.935765	1.06858	1.8373	1.78724	2.69588	0.757347	0.51108	1.5037	1.8911	2994.28	6.43517	44.537	539.168	702.78
2019-01-03	0.0542224	4.91111	1.80177	4.02216	0.0113388	0.666485	1.21847	0.098616	0.045091	10.8979	0.0849712	0.0250177	2869.74	1.71246	2.39395	647.702	751.308
2019-01-04	5.59297	7.06455	9.16172	2.4457	2.73781	3.13148	9.11093	0.719461	4.27331	3.04302	3.8611	5.60535	2654.31	3.14865	19.6074	457.104	626.501
2019-01-07	0.814143	0.117949	7.3756	1.16001	1.68847	0.710836	0.0329548	0.387286	3.60857	10.8199	1.57568	0.36627	2542.18	1.12822	6.70901	457.96	616.529
2019-01-08	0.0513044	0.0254895	0.0537007	0.200813	0.243585	0.0188704	0.197802	0.657718	0.0688876	0.280957	0.286114	0.0467883	2123.37	7.17023	0.111092	419.021	596.336
2019-01-09	0.679904	0.933875	0.267491	1.53581	0.270405	5.22165	0.790831	0.62095	0.00923778	0.206441	0.60149	1.00928	1967.81	26.3204	19.2131	399.2	551.31
2019-01-10	0.0330267	0.4433	0.0265519	0.0198375	0.0400647	0.109843	0.143265	0.256615	0.00151824	1.26376	0.00223198	0.0354346	1848.14	0.193362	2.83705	380.25	503.554
2019-01-11	0.531741	0.0485905	0.47368	2.13847	0.859407	0.35357	0.605485	0.116853	0.367	3.13192	0.496273	0.513231	1680.18	3.56157	4.22318	330.876	454.116
2019-01-14	0.677498	3.20121	1.15527	1.39779	0.0528902	1.04447	0.642936	0.304852	0.237472	1.92444	0.00134756	0.767481	1665.46	4.93383	0.55579	363.665	487.526
2019-01-15	3.28706	6.57998	4.41092	18.6269	0.0387593	4.06485	2.58594	0.640701	1.30359	4.87281	0.657653	3.77724	1580.06	8.51839	0.0652435	345.96	451.562
2019-01-16	0.00182159	1.49602	0.462672	0.0875722	0.660058	0.216371	0.00196551	0.158061	0.182686	1.8622	0.397902	0.000446863	1503.11	0.290612	3.83584	362.522	473.062
2019-01-17	0.365155	0.248634	2.10077	0.0478972	0.183221	0.609803	0.275604	0.154347	0.489935	1.06475	0.137564	0.305141	1371.22	0.231541	0.00446974	326.164	472.628
2019-01-18	2.61392	5.98895	1.42735	5.11772	1.68202	0.919977	2.85438	1.38923	2.09788	0.095806	3.49738	3.26784	1269.5	11.2761	12.9153	316.84	441.84
2019-01-22	0.668904	2.58284	0.324966	0.0323463	0.313032	0.505072	0.653561	0.600415	1.03545	0.133335	0.699955	0.620427	1463.83	3.61878	3.4396	432.64	527.162
2019-01-23	0.000174314	0.0941308	0.142909	0.00527786	0.233517	0.0679022	0.00978991	0.199999	0.000997604	0.0519118	0.231705	0.005191	1420.54	0.0815861	0.0605173	381.03	469.589
2019-01-24	0.305173	0.218412	2.10879	0.520989	0.0139148	0.124037	0.902927	0.00366589	0.0079663	0.556919	0.268565	0.316773	1350.56	0.900513	0.00429007	356.832	439.322
2019-01-25	0.256085	0.063635	0.00150924	0.027244	0.000995262	0.467029	1.30449	0.562256	0.178113	0.560299	0.0397706	0.655991	1239.74	1.22834	0.425935	303.456	456.677
2019-01-28	0.00619617	1.90237	0.0915893	0.184506	0.0414743	0.0387141	0.00338524	0.207061	0.0286128	0.0959181	0.0273292	0.000472179	1414.51	10.9198	8.62894	356.077	493.284
2019-01-29	0.00240522	0.0207632	2.4855	0.378942	0.0275558	0.00646123	0.216823	0.0853876	0.249911	3.53128	0.205334	0.102154	1378.64	5.96078	4.42952	365.957	493.728
2019-01-30	0.722542	0.616483	2.46179	2.13924	0.470017	1.97808	0.227835	2.90037	0.252853	2.90954	0.421019	0.641874	1266.65	4.28492	2.19415	311.876	480.486
2019-01-31	0.362481	0.013959	0.0156928	0.776528	0.539419	0.200529	2.8125	0.0138786	0.308595	0.055368	0.528183	1.08329	1222.9	0.396289	0.840474	274.565	459.245
2019-02-01	3.01619	11.5099	12.8191	2.89165	0.945734	3.86689	0.562758	1.18685	3.99959	6.23658	4.79964	2.01434	1115.56	7.06251	0.931724	260.5	468.29
2019-02-11	3.86586	5.85292	14.0598	15.7513	0.480103	7.29909	0.659777	1.66116	2.44785	11.5088	4.89354	3.25013	1111.56	28.21	0.826995	255.041	428.076
2019-02-12	0.554755	6.56935	1.81123	0.0238843	1.27504	1.09914	0.0406732	0.841051	0.710221	0.237584	0.678151	0.517116	1068.64	1.80929	4.27079	238.085	405.62
2019-02-13	3.60828	1.66214	11.069	1.5037	1.14398	2.85784	3.56303	0.604715	1.74768	35.8381	5.13518	3.93143	1040.71	1.71263	1.20243	244.923	405.62
2019-02-14	0.0473752	0.3911	0.167367	2.24679	0.0102502	0.73437	0.103101	0.0972486	0.156858	0.75732	0.00121421	0.0226177	1030.41	1.0707	1.31602	263.088	412.902
2019-02-15	2.53012	1.11813	0.690778	1.57198	1.30151	7.32506	5.12563	0.0941266	1.20093	0.129077	1.20791	3.54261	867.892	4.605	6.47932	222.308	417.794
2019-02-19	9.75555	7.68704	28.8954	5.47841	3.98143	7.81416	11.2066	0.584707	9.08029	14.75	8.56594	8.86523	961	0.934863	0.101996	221.414	449.44
2019-02-21	0.000710632	2.08044	0.18203	0.130789	0.0863823	0.102706	0.0673378	0.547505	0.0225834	3.7095	0.0289345	0.00810397	909.626	2.15545	2.50182	209.092	437.646
2019-02-22	5.24786	1.95504	17.1748	0.714034	0.265671	0.922619	11.1241	0.405405	4.06077	33.6772	1.04832	4.94479	891.023	0.0110881	0	182.52	432.64
2019-02-25	32.4532	16.1085	43.398	9.78577	18.0534	22.4583	55.7386	12.581	25.9827	28.2122	31.9541	33.3796	1068.64	9.0554	19.4948	220.523	480.048
2019-02-26	0.895702	1.15764	0.0174973	1.50109	0.0329933	1.98985	5.47985	0.0299546	0.100619	3.12275	0.72182	1.45982	996.665	0.0208828	0.581363	230.129	501.76
2019-02-27	0.0523058	1.16671	4.02162	0.14135	0.00265874	0.120131	0.414038	0.205336	0.457272	0.210025	0.97991	0.0292964	961.62	7.32632	2.55775	216.09	510.308
2019-02-28	0.0228152	5.57229	0.000165282	0.815029	0.00447039	0.0314274	1.47049	0.189416	0.0398611	0.302406	0.302167	0.0603027	916.273	0.258261	0.634334	218.448	495.953
2019-03-01	3.40825	0.276562	1.12095	10.0561	1.55934	1.56921	8.66829	0.0769497	1.4278	0.22817	1.27812	4.69138	918.696	6.59049	4.20544	184.145	437.646
2019-03-04	1.74503	2.09632	5.0275	2.24629	0.275046	2.12876	0.927008	1.40328	3.17614	1.24305	1.45857	1.38501	912.04	2.23569	1.29801	214.037	490.18
2019-03-05	1.14375	1.32904	12.9481	0.115484	0.0416806	2.68751	0.0195237	1.44152	1.95255	13.9197	0.679563	0.331538	887.444	0.00781072	0.096627	217.268	466.56
2019-03-06	1.13573	0.501749	1.42483	0.517146	1.89143	0.888199	2.02446	3.32861	0.592921	0.342262	4.79176	0.700701	881.496	0.342534	0.175912	247.748	481.364
2019-03-07	0.211047	0.139221	0.579063	5.01515	0.188778	1.24418	0.376125	0.009493	0.0170318	0.974836	0.214131	1.05058	925.985	0.453794	0.229819	275.228	532.686
2019-03-08	16.2738	5.0045	1.46723	3.23784	25.7785	17.3553	25.8482	14.1161	22.6399	8.48962	33.7883	16.4234	886.253	2.18238	1.65784	257.603	540.098
2019-03-11	6.03389	12.1124	14.0998	9.31449	1.9781	7.87326	0.631858	3.90086	15.4002	21.5616	7.14303	3.83949	851.472	3.28485	0.842722	205.349	489.294
2019-03-12	0.888857	0.141628	4.87828	0.140452	0.994199	0.707957	0.456197	1.90484	2.08235	3.04369	0.398499	0.460489	815.674	0.0309522	0.171514	189.613	481.364
2019-03-13	1.45176	0.657747	26.2385	1.733	1.50999	2.14749	0.163092	3.71223	2.41774	27.9263	0.651676	0.694142	791.297	5.74456	0.72852	179.828	465.696
2019-03-14	1.23165	2.40922	7.92574	0.00233628	0.154068	0.807639	0.715906	1.56242	2.69359	1.7912	0.895918	0.479831	740.928	0.299937	0.192863	182.25	417.385
2019-03-15	1.49205	1.663	0.0755081	3.18342	1.15579	3.13262	1.59491	0.180602	1.80651	0.280624	2.72446	1.56236	690.113	0.0186692	0.0111996	165.894	400.4
2019-03-18	7.63228	17.0505	4.92474	33.9275	7.91281	4.88071	4.87122	3.48906	6.53106	4.10256	8.61033	7.8984	701.19	0.97299	0.661786	171.61	384.944
2019-03-19	0.0637143	0.886697	1.42463	1.3426	0.00944741	0.000738656	0.242791	1.08082	0.00661396	0.0469252	0.267957	0.214198	808.834	0.00257629	0.514949	183.874	405.62
2019-03-20	0	0.000641155	0.874146	0.0638623	0.273773	0.249585	0.568235	0.419025	0.00554031	0.42315	0.0894327	0.00148374	740.384	2.81343	3.24379	193.488	445.21
2019-03-21	0.130638	0.25386	3.22015	0.299272	0.0925848	0.263774	3.71e-05	0.104792	0.142511	0.457067	0.500933	0.00143186	736.58	0.0543539	0.00535526	185.777	431.393
2019-03-22	0.00759196	0.927127	1.44e-05	0.417657	0.00509673	0.654009	0.348549	0.613236	0.10359	1.19088	0.0133789	0.00649094	771.728	3.48926	8.92259	271.59	490.623
2019-03-25	4.49574	3.89319	1.92729	6.65652	5.66818	3.65675	9.43452	2.39418	1.12167	1.44326	2.93978	5.76773	859.662	0.0740685	2.6117	266.669	500.417
2019-03-26	2.45956	4.3788	7.05301	0.152695	1.81421	3.08358	0.923812	2.40258	6.49695	14.5981	2.61519	1.29717	779.526	3.82808	0.0430944	215.502	432.224
2019-03-27	1.23065	9.87454	0.0041473	5.63264	1.29804	1.16784	1.1562	0.0179628	0.397232	0.4594	1.73197	1.33163	790.172	0.647974	0.0563033	229.523	433.056
2019-03-28	0.437624	0.434855	0.958887	1.55416	1.02907	1.11546	0.899255	0.346525	0.510482	3.607	2.52894	0.16105	813.39	0.0283991	3.62399	208.225	390.853
2019-03-29	13.3544	7.35538	15.3504	19.5812	6.07847	8.51468	22.8265	3.19355	8.91143	3.62115	7.36291	14.35	715.562	2.26971	7.62402	187.964	406.426
2019-04-01	8.24925	5.83722	19.1101	4.1951	13.5964	12.114	4.5233	4.16714	9.38083	9.13799	19.4079	6.70589	688.013	5.28692	2.8182	179.56	415.752
2019-04-02	0.000762913	0.397063	0.0170032	1.2318	0.0268852	0.00869066	0.0459593	0.0906526	0.00764666	0.00302495	2.56303	0.00442565	690.638	2.29429	0.747893	178.49	394.42
2019-04-03	1.47509	0.418906	0.579345	2.05e-05	2.32075	1.2863	3.25413	0.529098	3.28643	0.0758828	0.68556	1.62014	653.825	0.012546	0.458054	188.788	423.125
2019-04-04	0.800539	0.0270814	0.107828	4.05303	2.45244	1.04267	0.629363	0.251065	1.30151	0.309536	2.92367	0.98289	636.048	0.297936	0.720572	184.416	370.562
2019-04-08	0.0378361	0.389926	5.54741	0.0341053	1.30846	0.889439	0.0391018	0.654859	0.51147	5.47284	11.8151	0.0151826	591.949	12.6591	3.50985	173.712	361.76
2019-04-09	0.14437	2.15999	0.000261137	5.34079	0.158528	5.63268	0.0251572	0.013737	2.73e-06	2.7508	6.02447	0.20036	608.116	0.248368	0.0197983	203.918	350.438
2019-04-10	0.025815	2.57249	1.02943	1.73304	0.223433	2.98914	0.291349	0.0204408	0.000211234	2.11165	0.488685	0.065166	609.102	0.784984	0.731445	176.89	347.077
2019-04-11	4.71709	9.62684	6.16528	14.1016	3.06119	5.3471	2.0808	0.0365797	3.99564	8.38211	8.41745	4.77004	660.49	2.48166	0.213227	169.52	358.345
2019-04-12	0.0503089	1.21021	0.184565	0.000420948	0.208694	0.940363	0.00851719	1.67407	0.0522432	0.0547654	0.898537	0.0503609	660.49	0.15386	0.142859	144.24	344.474
2019-04-15	0.252288	1.52017	1.3665	0.576845	0.0425723	0.000465016	0.00128733	1.81847	0.369767	0.0159807	0.8733	0.108099	650.76	0.456469	0.884645	151.782	347.077
2019-04-16	6.67097	3.63595	8.46826	3.18585	6.18839	3.48665	11.4442	0.698941	3.00737	34.9833	6.18405	7.48472	653.825	0.828534	0.0510421	148.352	336.356
2019-04-17	0.0248748	0.00111661	0.0727576	0.878471	1.37622	1.97137	0.640375	0.0238383	0.42061	0.00147265	0.0556614	0.00126023	634.536	0.178676	0.317936	158.76	342.25
2019-04-18	0.17536	0.752832	0.452086	0.0257695	0.016003	0.0325972	0.382784	0.410873	0.150203	2.78536	0.160389	0.138169	597.803	0.192127	0.367571	146.168	308.705
2019-04-22	1.18364	1.3537	0.713233	0.00733847	0.231679	0.518201	2.60185	0.294542	1.55407	3.16633	4.45979	1.31701	679.645	6.39806	0	154.256	363.284
2019-04-23	0.2875	0.0839123	2.87924	0.684096	1.06522	1.16541	0.213307	0.860063	3.1728	8.2285	1.69433	0.0269696	705.434	0.77345	25.7399	150.798	355.7
2019-04-24	0.18672	0.276403	5.12384	0.0252451	0.000246815	0.0344387	0.00198888	0.0680087	0.329802	0.963834	0.150608	0.0758425	639.078	0.179438	1.16908	172.66	365.192
2019-04-25	6.99597	2.89452	14.5166	1.90956	15.5635	11.5743	3.49541	3.51416	12.4214	20.5764	11.8497	4.90483	653.825	1.23855	3.30463	175.562	357.21
2019-04-26	1.53979	2.77323	0.659471	0.165066	2.95542	5.34837	0.706449	2.26729	2.78001	0.0353344	2.71489	1.80065	975.938	9.11566	28.714	162.053	347.822
2019-04-29	0.182901	0.754497	12.046	1.1192	2.02251	0.00142645	0.253598	0.103518	1.23467	14.5143	5.63121	0.0806248	843.322	0.0249255	0.0713614	171.872	358.345
2019-04-30	0.193807	0.00494879	0.300379	1.12342	0.215226	0.297381	0.0230039	1.84355	0.627941	2.11286	0.46419	0.108643	859.076	0.478474	1.83003	172.134	352.313
2019-05-06	41.5327	36.2656	80.551	36.2023	29.385	45.9383	31.3993	12.8504	49.6292	104.068	45.9163	36.2304	955.428	5.88639	0.110896	238.394	506.7
2019-05-07	1.10792	2.53741	0.937773	5.33721	1.24426	3.51384	0.232923	0.640435	1.8354	0.030405	0.82915	0.948052	1160.76	2.07036	1.84234	373.262	672.884
2019-05-08	1.49148	0.959662	0.0727746	1.90774	2.25847	0.936415	3.08295	1.21919	1.04534	1.59066	0.832198	2.07496	1038.77	1.35869	0.0239795	376.36	664.093
2019-05-09	2.91604	9.21079	0.821392	7.03997	1.13859	1.14427	4.19944	0.612814	1.42782	2.32884	1.47665	3.47751	1054.95	0.790645	0.458993	364.81	768.398
2019-05-10	12.6742	7.72737	22.631	22.8599	6.30735	9.95629	13.201	2.79332	10.7177	25.8833	7.51619	12.7297	1075.84	0.0129069	2.05699	257.282	581.292
2019-05-13	2.39247	0.501372	8.65976	0.091737	0.197224	2.52406	3.82105	1.49597	1.45343	7.39018	3.19256	2.78386	1197.16	1.23017	1.00029	422.303	924.768
2019-05-14	0.467585	0.799258	0.341663	0.671225	0.920326	0.568608	0.356474	0.619345	0.622885	0.796151	0.167021	0.415603	1032.34	1.91684	0.0617431	326.164	678.602
2019-05-15	4.92691	7.25956	3.1397	22.175	4.17255	3.93654	3.61314	0.944903	3.55435	3.07189	4.08667	4.94208	856.148	0.115003	0.591559	270.274	545.222
2019-05-16	0.24327	0.826431	0.657476	0.526067	0.292375	0.163131	0.0437144	0.347808	0.766941	0.779312	4.51022	0.203981	865.536	2.075	4.7474	233.784	487.526
2019-05-17	7.55652	7.21257	11.2623	5.64055	6.99806	7.07086	5.80902	4.44225	9.95238	12.0699	11.9132	6.63432	866.714	0.0648082	1.04574	254.722	530.381
2019-05-20	0.548655	2.8083	1.84e-05	6.29124	0.836871	1.57148	0.01611	0.351146	0.466504	0.00154703	0.217817	0.726522	763.417	0.309183	0.984447	266.016	554.132
2019-05-21	2.07123	2.2523	5.46803	1.18365	1.61158	2.17426	0.902054	1.19383	1.94937	7.17926	6.68419	1.80872	725.225	0.0251394	0.136518	223.502	468.29
2019-05-22	0.272855	0.244241	0.0754082	0.373976	0.116783	0.133394	0.309182	0.00451697	0.469852	0.00628915	1.99105	0.226165	794.676	6.61345	1.90571	217.562	466.992
2019-05-23	3.52977	5.73333	12.3407	8.33818	0.496131	8.07493	1.22625	0.483868	1.87675	9.15683	2.44066	3.2716	1141.76	40.1262	25.9064	286.286	552.25
2019-05-24	0.00333224	0.0537982	1.2127	0.185352	0.270208	0.266485	0.246358	0.0449896	0.0576043	1.28785	0.345881	0.0768517	1101.58	1.67072	0.327251	251.222	516.653
2019-05-28	4.82151	3.93808	15.9199	7.91432	1.24855	4.96342	3.01744	3.32581	5.4281	11.5388	2.85149	4.65074	1180.61	0.756024	10.2351	306.25	529.46
2019-05-29	0.0277788	0.659821	0.117215	0.0427437	0.924345	0.753175	0.000307779	0.0535638	0.195889	0.105391	0.484357	0.0518383	1327.14	0.0141363	0.408411	320.41	526.244
2019-05-30	0.385481	0.869758	2.11582	0.0114124	1.43793	1.04076	0.447052	0.684238	0.375164	2.607	0.157969	0.38712	1569.74	16.9023	2.41822	299.29	526.244
2019-05-31	0.0950913	0.00169082	0.142504	0.33523	1.12999	0.115951	0.108921	0.261875	0.0100058	0.201013	0.603809	0.0982264	2200.55	29.3924	16.518	350.064	542.424
2019-06-03	0.055889	0.311654	0.182518	0.00661802	2.61327	0.010699	0.00391682	0.0240086	0.315495	2.12736	1.44284	0.00374978	2188.37	0.202223	31.0611	355.7	575.52
2019-06-04	0.989607	2.24842	1.54633	2.92439	0.132081	1.10593	0.328137	0.315655	1.23421	0.64766	2.12996	0.861026	1888.77	0.219384	0.398559	287.981	528.08
2019-06-05	0.00735999	10.5501	0.0917474	0.109383	0.00520968	0.0105506	0.150502	0.00591072	0.0170055	3.76681	0.00200303	0.00143228	2042.14	13.4994	5.10509	258.888	519.84
2019-06-06	1.47299	2.50798	7.72499	3.04829	1.42301	0.977019	0.223458	0.0980486	2.31766	17.5849	0.953049	0.820054	1653.24	3.83607	1.01755	253.765	476.549
2019-06-10	1.47684	0.848725	3.80556	3.26655	0.967954	0.998189	1.16234	0.656604	1.57146	2.81832	0.726979	1.64867	1530.37	1.95246	5.87475	254.084	452.413
2019-06-11	9.76338	9.67243	15.5319	26.1059	1.26601	7.76997	6.3289	2.6938	12.2201	3.70015	13.1147	8.77066	1496.92	0.00316624	1.37612	255.68	459.245
2019-06-12	0.584673	0.340111	1.29648	1.6938	0.671614	0.760127	0.607873	0.11885	0.540072	0.088253	0.0176032	0.578459	1854.16	17.2764	9.21057	253.128	478.734
2019-06-13	0.0025308	0.111301	0.11372	0.125509	0.983335	0.390158	0.00151195	0.499724	0.000160073	0.334598	0.0177137	0.0239043	1727.23	5.83388	6.72567	250.272	458.388
2019-06-14	1.06898	0.148676	5.77908	0.550572	2.52428	1.22629	0.490083	0.75654	1.55973	5.41035	1.37624	0.691229	1839.55	0.0294719	0.0563223	233.478	473.933
2019-06-17	0.00122024	0.428901	0.27002	1.0458	0.13605	0.00160349	0.129594	0.0131222	0	0.144473	0.0415163	2.27e-06	2129.82	1.03071	0.822648	235.623	430.562
2019-06-18	0.0567403	0.105611	0.134686	0.910007	0.0220826	7.79e-05	0.113889	0.0835919	0.00069678	0.175814	0.209457	0.122107	1886.16	13.1761	1.57473	229.523	508.954
2019-06-19	1.69451	1.90314	6.87693	0.381469	0.375792	2.64594	1.59103	0.533143	1.93397	1.61556	0.176304	1.71312	1663.82	0.0497506	0.627893	205.349	465.265
2019-06-20	7.50993	3.89196	5.13083	8.39657	2.97721	4.92442	14.7602	2.17795	4.22726	3.24244	3.49239	8.90825	1735.56	32.2467	16.3077	217.562	442.682
2019-06-21	0.17988	0.386146	4.97351	0.25461	0.560396	0.107589	0.00798408	0.00991361	0.671943	1.23138	0.652359	0.0200135	1774.94	0.677174	0.700489	237.16	424.772
2019-06-24	0.0253656	0.085864	0.60784	0.787177	0.180786	0.139288	0.00567607	0.273891	0.0014397	1.79752	0.896975	0.0364589	1681	0.436145	1.60211	232.868	444.366
2019-06-25	1.06324	0.165487	1.97965	0.460407	0.0851984	1.37862	1.98328	0.76432	0.885995	1.09864	0.334376	1.09334	1620.87	0.0300573	2.70232	265.038	477.423
2019-06-26	0.0397467	1.2182	0.180681	0.0622093	0.018593	0.0652292	0.642429	0.00557581	0.0421206	0.223707	1.37259	0.033767	1478.4	6.9545	0.840301	262.764	487.085
2019-06-27	1.04701	0.639648	3.60775	2.42527	0.0144427	0.286117	1.37383	0.00375958	0.235905	4.28005	0.715129	1.1265	1431.87	0.000285577	0.0109761	250.272	482.242
2019-06-28	0.206853	0.332618	1.01974	0.00630188	0.495645	0.0585976	0.0452173	0.327687	0.453309	1.98884	0.312789	0.0580699	1557.09	2.78833	1.21445	227.406	508.954
2019-07-01	8.25751	8.37671	30.3167	16.3469	2.2919	12.5186	4.74811	1.34631	5.01031	16.7717	3.42323	8.06851	1290.25	1.47028	13.322	197.684	348.942
2019-07-02	0.00222043	0.642303	1.47553	0.198067	0.00045767	0.387359	0.108786	0.0313928	0.0521183	0.0359436	0.254941	0.00118922	1426.57	25.6635	13.8713	167.185	319.694
2019-07-03	1.11323	1.80595	3.01724	6.22578	1.21277	1.36021	0.440505	0.485895	0.11404	1.51932	0.784983	1.24205	1348.36	3.51625	1.64657	158.005	305.201
2019-07-08	6.81129	4.95447	17.7517	0.00492046	11.1436	5.59166	6.69637	4.83957	9.69109	17.4774	13.6078	5.56126	1156	0.256998	4.48647	194.882	344.474
2019-07-09	0.0203763	0.0125779	0.0150399	0.0355719	0.129684	0.00330526	0.173064	0.00533423	0.00117599	0.00871326	0.085976	0.0646925	918.09	0.146594	0.834281	198.528	358.345
2019-07-10	0.0966656	0.0479575	0.00838864	0.0112407	0.421216	0.14009	0.112342	0.00690653	0.182308	0.0603562	2.11515	0.0284337	946.178	21.1589	10.4252	169.781	315.773
2019-07-11	0.000747788	0.0422854	0.168541	0.0904965	0.0452298	0.0490462	0.0131838	0.0248508	0.0864261	0.102787	0.425037	0.00160763	891.62	0.339092	3.36791	167.185	305.9
2019-07-12	0.309781	0.126302	0.116012	0.549815	0.01888	0.0169865	0.678311	0.0532497	0.486798	0.0196155	0.220612	0.383386	923.552	0.0100133	2.174	153.512	286.625
2019-07-15	0.378026	0.13471	5.24506	0.116178	0.135779	0.155477	0.0716521	0.48792	1.15695	0.308448	0.206977	0.164026	950.489	1.33832	0.0989627	160.782	285.272
2019-07-16	0.0996086	0.20072	0.0811089	1.76002	0.0386531	0.833074	0.0934705	0.0222049	0.00243925	0.616993	0.0111028	0.206604	1027.84	10.1559	2.2254	165.38	275.56
2019-07-17	0.00339504	0.138046	0.555026	4.88e-05	0.000879306	0.100983	0.0181264	0.182192	4.11e-05	0.00775458	0.00706203	0.00336147	1220.8	2.72259	11.5393	195.161	285.948
2019-07-18	1.30133	2.34368	6.33773	1.78878	1.37247	1.25742	0.285833	0.644933	1.24105	6.3545	1.26409	0.915838	1093.62	6.47904	22.8195	183.061	310.112
2019-07-19	0.933653	0.00540041	0.211956	0.963767	0.537447	0.0233631	2.87361	0.701988	0.779138	0.00733457	0.846394	1.09021	1213.83	0.378701	0.311999	208.803	325.442
2019-07-22	1.0464	0.945652	1.02661	0.377636	0.805297	0.717469	0.791315	0.59871	1.41155	4.00186	5.69198	0.479297	1130.98	0.654	2.2379	183.061	359.861
2019-07-23	0.156494	0.685757	3.66253	0.472614	0.0406524	0.523311	0.0246599	1.18296	0.763225	2.16583	0.201452	0.0472625	1040.06	1.59466	0.265362	159.012	351.188
2019-07-24	0.703958	0.480641	3.27643	0.00500923	0.334384	0.832205	0.652272	0.047564	0.70835	10.0705	0.651135	0.618327	1079.78	1.46197	6.04322	145.685	334.89
2019-07-25	0.509328	0.11434	4.83252	1.00441	0.00244928	0.090648	0.751223	0.0180306	0.0839385	1.84923	0.109115	0.663174	1020.8	0.00128054	0.319897	162.308	365.192
2019-07-26	0.0324411	0.396261	3.63e-05	0.138424	0.00163945	0.0156751	7.82e-06	0.389493	0.736537	0.134581	0.00850904	0.0378775	1042.64	0.0817495	2.57314	147.866	381.812
2019-07-29	0.0082607	0.437031	0.281128	1.49155	0.0362134	0.00415224	0.392702	0.857895	0.118264	0.192827	0.00166449	0.0124235	1000.46	2.05937	0.0742809	164.609	379.86
2019-07-30	0.195111	0.325992	0.0997657	0.0359824	0.760283	1.20999	0.522377	0.032711	0.0184925	0.0425621	0.568171	0.172627	904.205	4.29161	0.1735	194.324	390.458
2019-07-31	0.62346	0.129276	4.62e-05	1.48333	3.12e-07	0.348867	1.74414	0.0111392	0.529856	0.0171673	0.328651	0.823294	946.793	0.706779	5.7648	259.854	351.562
2019-08-01	0.634226	0.639865	0.0700637	0.201456	0.487924	1.4033	1.07993	0.20565	0.799131	0.0653089	0.448447	0.697119	1327.14	76.1158	3.39668	319.337	498.182
2019-08-02	2.04383	0.59733	4.84695	0.229549	3.72756	1.90496	3.31134	0.454851	2.2242	4.50604	0.533671	2.20263	1264.51	13.7985	8.24093	310.112	466.128
2019-08-05	3.11223	3.77534	3.54627	1.28379	3.14538	4.45882	4.01218	1.94949	3.25339	2.05619	0.881665	3.73724	1371.96	3.55632	8.93569	604.668	812.82
2019-08-06	1.76802	0.567197	3.70404	0.648178	3.66715	4.02293	0.558618	1.12334	4.21799	3.03455	5.21478	1.15903	1327.14	3.62298	1.3689	406.829	664.608
2019-08-07	0.190533	0.196283	1.71478	0.369586	0.290395	0.404561	0.417559	0.175174	0.546473	2.02575	1.30052	0.168541	1451.61	22.0732	40.1551	379.86	609.596
2019-08-08	1.33765	1.93345	2.83799	1.7662	0.02531	1.56035	1.59878	0.295899	0.555956	0.487064	0.175667	1.72395	1294.56	7.92375	5.12498	285.948	496.844
2019-08-09	1.06432	0.0673788	2.45397	3.89771	0.325029	0.901104	0.42273	1.15758	1.21211	6.45514	1.36506	0.959351	1234.82	11.4459	3.61176	322.921	536.849
2019-08-12	3.22914	1.95046	16.8453	5.30149	1.43823	0.825136	3.02202	0.379993	1.77584	12.9817	0.252466	3.1992	1185.42	1.08608	0.175741	444.788	607.622
2019-08-13	0.685425	0.00617683	1.52515	0.29785	1.3762	0.460318	1.77151	0.0166627	0.468582	0.482324	0.0416664	0.820375	1101.58	13.6594	22.4175	306.95	527.621
2019-08-14	0.224925	1.80876	1.01684	1.31262	0.310211	0.5647	0.00914794	0.351218	0.0654841	0.268921	0.00741232	0.205368	1283.79	11.3502	12.0064	488.41	723.61
2019-08-15	0.125246	0.456613	3.91353	0.0142216	0.145349	0.00190399	0.0744931	0.0790937	0.00451786	4.34692	0.000412917	0.0989054	1310.44	1.40515	0.723313	448.592	634.536
2019-08-16	0.178303	0.828525	0.847671	1.74424	0.000508113	0.436262	0.0373084	0.0173977	0.0189811	0.165156	0.0426609	0.199541	1226.4	0.342613	7.84892	341.141	561.69
2019-08-19	5.70128	4.05055	21.7415	0.150927	2.82489	5.01355	5.89527	5.21219	7.87675	16.6846	3.12151	4.61294	1088.34	6.44691	1.76916	284.934	481.803
2019-08-20	0.00633447	0.158921	0.0584548	0.268888	0.00374977	0.00275439	0.098098	1.12835	0.000136684	0.0914405	0.161627	0.00787233	1045.88	0.011394	1.63651	306.25	452.838
2019-08-21	0.00522975	0.381999	0.39596	0.503938	0.173519	0.0572696	0.0262145	0.170107	0.104802	1.29522	0.209296	0.024919	1049.11	0.898466	6.89015	249.64	399.2
2019-08-22	0.0688896	0.995419	0.0161259	2.75558	0.0415932	0.348361	0.0103122	0.0073026	0.00308423	0.606361	0.166295	0.0962073	1049.11	0.332562	1.72187	278.222	427.662
2019-08-23	0.302754	5.17908	0.00792326	0.134761	0.0371796	0.0111569	0.68479	0.00172063	0.0441894	1.01616	0.00620895	0.516363	1239.04	5.2216	3.90292	394.817	656.897
2019-08-26	1.60146	0.442508	1.62794	1.80476	0.609339	1.49617	3.5424	0.632059	1.74385	1.71045	0.228093	2.09869	1254.58	1.00709	0	373.262	556.016
2019-08-27	2.00766	0.972503	4.42072	5.26628	1.19672	5.88377	0.614326	1.84796	1.94362	2.68665	1.853	1.81197	1137.71	7.14082	0.116723	412.496	565.964
2019-08-28	0.106248	1.62376	0.569154	1.84767	0.0205874	0.154938	0.842723	0.145229	0.00124079	0.44305	0.138983	0.142103	1070.6	1.93361	11.102	374.423	529
2019-08-29	0.0488054	0.0452627	0.626055	0.227069	0.0932043	0.151841	0.618974	0.689537	0.0712951	3.87e-05	4.81e-05	0.106645	1012.51	2.62058	0.0789434	319.694	486.202
2019-08-30	0.00152501	0.0698426	1.61267	1.59914	0.0035581	0.0810089	0.000461542	0.619115	0.0253536	3.00558	0.41664	0.061351	1034.27	8.20242	0.54753	360.24	493.728
2019-09-03	3.3417	0.482494	38.4087	0.0313423	4.85132	3.14093	1.01341	0.702072	6.15887	31.9259	3.91396	1.99327	1276.63	4.53226	27.3466	386.516	486.202
2019-09-04	0.754126	0.0143668	0.313567	0.799971	1.40134	0.725346	2.20542	0.0384694	1.57226	2.34358	3.04147	0.700591	1194.39	17.6035	21.5099	300.329	416.568
2019-09-05	0.954731	0.110073	3.30668	0.593848	0.0626014	0.00932681	1.97097	0.124648	0.43092	3.35887	0.727625	1.01364	1122.25	0.038208	10.7239	264.713	391.644
2019-09-06	0.274604	1.03363	0.495913	0.757908	0.134769	0.719283	0.751945	0.00558193	0.0711387	8.86811	0.0963529	0.346805	1102.9	0.0452854	5.24773	225	383.768
2019-09-09	0.937255	0.449657	14.7038	0.0998932	1.06761	1.0639	0.0505059	0.142419	0.920043	21.3681	1.66396	0.380791	1107.56	6.25831	18.7258	233.173	350.813
2019-09-10	0.119161	1.02601	2.84191	2.76e-05	0.0177979	0.236322	0.15506	0.0209213	0.175578	0.859939	0.0241474	0.119031	1125.6	0.783293	1.11737	231.04	349.69
2019-09-11	0.476599	3.70427	1.10725	11.6671	0.0674112	0.302006	0.246701	0.00822478	0.157961	2.79069	0.0221398	0.546647	1220.8	9.15653	6.67978	213.452	327.248
2019-09-12	0.864396	0.0478591	0.289218	1.27179	0.0427985	0.641906	2.14144	0.0661672	0.459971	0.820614	0.295737	1.14502	1265.94	0.915413	13.3374	202.208	316.484
2019-09-16	0.0605608	0.00228923	1.38077	0.0467737	3.19815	0.240938	0.907685	0.0110334	0.16448	0.0930774	3.3e-05	0.136785	2360.02	182.322	140.976	215.209	390.458
2019-09-17	3.22308	2.09977	6.32889	0.419743	3.81348	3.25172	3.32316	2.59535	4.25612	6.09486	4.04195	2.87099	2015.11	39.4211	17.8438	208.514	377.525
2019-09-18	0.137605	0.554587	0.0313272	4.30883	1.02236	0.0578721	0.0174599	0.0717422	0.00620813	0.465625	0.23934	0.233854	1635.39	3.32006	4.00766	194.602	357.588
2019-09-19	0.262085	0.42325	3.13127	0.00159782	0.0117426	0.570009	0.0116289	0.0279343	0.238464	8.64663	0.303767	0.133238	1693.32	0	0.0038735	197.403	342.25
2019-09-20	0.0767889	0.529879	0.858091	0.445731	0.0270788	0.170413	0.00606952	0.211427	0.144617	0.0235829	0.0272061	0.082218	1520.22	0.216297	2.29152	234.702	340.034
2019-09-23	1.0539	2.546	0.130615	2.1318	0.453462	0.810823	1.54329	0.522961	1.68384	0.0926775	1.4893	1.32184	1525.68	1.74414	0.770307	222.308	339.296
2019-09-24	0.06055	0.777396	0.095809	0.265354	0.204332	0.0168665	0.012869	0.106273	0.0757042	1.24561	0.0254717	0.0714568	1500.79	6.43427	0.677411	290.702	398.402
2019-09-25	1.0518	1.28181	12.6805	0.238626	1.47279	2.02651	0.00978608	1.40323	1.33791	5.50428	0.316202	0.599649	1472.26	2.18715	7.3912	254.722	403.206
2019-09-26	1.3006	1.89123	10.9676	4.99653	0.455495	0.561797	0.0479393	0.114852	1.93284	15.1373	3.19818	0.599041	1407.75	0.0618138	0.281074	258.245	403.206
2019-09-27	0.156796	0.0641632	4.63997	0.813437	0.132828	0.0187515	0.00667524	0.709312	0.0232335	3.57502	0.0534548	0.0895937	1513.21	0.26727	0.412502	296.528	483.12
2019-09-30	1.13803	0.182938	6.74469	0.338989	0.0114565	0.17878	1.73947	0.187627	0.567845	4.17295	0.311117	0.989054	1501.56	11.4306	5.82575	263.738	452.838
2019-10-08	0.218087	0.278518	1.58028	2.14088	0.00227886	0.17162	1.05623	0.833029	3.79e-06	1.5183	0.15366	0.366121	1559.46	7.38374	22.902	411.278	510.308
2019-10-09	0.0935225	0.148636	0.416476	0.344901	0.34319	0.278988	0.804218	0.0209757	0.239683	0.579549	0.382061	0.0209604	1444	0.000360953	7.01091	347.45	487.526
2019-10-10	0.846405	5.90993	2.78328	1.17116	0.347296	0.637547	0.0474944	0.117737	1.54227	5.70282	0.210616	0.662103	1561.83	3.13393	1.08984	308.705	451.562
2019-10-11	0.594273	0.111939	0.00701547	0.00927164	2.07805	0.281232	2.74389	0.429475	0.157879	0.112853	0.272213	0.907448	1572.12	4.82716	6.36927	242.736	423.948
[truncated: 54 more rows]
